# Supplementary material for: Skeletal muscle in healthy humans exhibits a day-night rhythm in lipid metabolism
Source: Mol Metab. 2020 Apr 6;37:100989. doi: 10.1016/j.molmet.2020.100989 (PMC7217992; doi:10.1016/j.molmet.2020.100989)
Supplement: Multimedia component 1 [file mmc1.xlsx]

## Sheet: Lipid species
Legend				column: IsolabMidas	shows the name of the specific lipid species
Day-Night-Rhythm	DNR (abbreviation)			column: mzmed	shows the average measured mass over charge (m/z) over all the samples of the specific lipid species
Subject number 1 until 12	DNR01, DNR12			column: rtmed	shows the average measured retention time (in minutes) over all the samples of the specific lipid species
Biopsy 8AM	a			column: Observed_In	shows the mode in which the lipid species was measured. NormPhase_negative (normal phased chromatography; negative ionization mode), RevPhase_positive (reverse phased chromatography; positive ionization mode), etc.
Biopsy 1PM	b
Biopsy 6PM	c			All other columns	all data are corrected for their internal standard using area ratio (area/area IS)
Biopsy 11PM	d
Biopsy 4AM	e
IsolabMidas	mzmed	rtmed	idclasses	Observed_In	DNR01-a	DNR01-b	DNR01-c	DNR01-d	DNR01-e	DNR02-a	DNR02-b	DNR02-c	DNR02-d	DNR02-e	DNR03-a	DNR03-b	DNR03-c	DNR03-d	DNR03-e	DNR04-a	DNR04-b	DNR04-c	DNR04-d	DNR04-e	DNR05-a	DNR05-b	DNR05-c	DNR05-d	DNR05-e	DNR06-a	DNR06-b	DNR06-c	DNR06-d	DNR06-e	DNR07-a	DNR07-b	DNR07-c	DNR07-d	DNR07-e	DNR08-a	DNR08-b	DNR08-c	DNR08-d	DNR08-e	DNR09-a	DNR09-b	DNR09-c	DNR09-d	DNR09-e
BMP(26:0)	637.409	8.223	BMP	NormPhase_negative	2.8998	2.89062	3.82482	4.86306	3.06116	2.93468	3.93426	3.57383	3.01281	1.9923	3.25207	3.30612	2.8232	3.15812	2.95809	3.59739	3.2493	3.26963	3.16497	3.37432	3.59678	3.61232	3.0068	3.61847	3.53179	3.98847	5.61168	3.28334	3.25144	3.66092	4.28211	2.99237	2.67359	3.49557	2.80318	2.76356	3.86686	3.16518	2.18083	3.34757	3.10197	3.0195	3.51896	3.18529	2.50639
BMP(34:1)	747.519	7.8937	BMP	NormPhase_negative	0.907944	1.10108	1.36353	0.903664	1.18412	0.841509	0.718039	0.956549	0.757451	1.28882	1.247	0.910174	1.17364	1.05594	1.03157	1.68588	1.21508	1.40055	1.25401	1.94276	1.06734	1.21458	1.16365	0.912503	1.32614	0.781726	0.62931	0.715046	0.870823	0.892642	0.894668	0.940965	0.927708	0.829628	0.872701	1.39965	1.25048	1.07438	1.28855	1.12102	0.649156	0.787727	0.87462	0.782496	0.786263
BMP(34:2)	745.504	7.9173	BMP	NormPhase_negative	1.17132	1.1696	1.60054	1.21925	1.58815	1.17715	0.888475	1.35254	1.17349	1.58052	1.47728	1.07846	1.4191	1.06254	1.13548	2.35826	1.57423	2.06078	1.59647	2.41722	1.41861	1.40209	1.38604	1.23627	1.51687	0.631841	0.661495	0.902018	0.887443	0.873654	1.05213	1.34743	1.13571	1.13927	1.15439	1.52812	1.37338	1.48439	1.242	1.11805	0.887489	0.86513	0.912943	0.790704	0.971279
BMP(34:3)	743.488	7.9133	BMP	NormPhase_negative	0.328721	0.440767	0.444045	0.439096	0.390117	0.468495	0.342947	0.572893	0.466381	0.548823	0.488731	0.325937	0.598835	0.312096	0.341692	0.871203	0.61422	0.793453	0.674633	0.913162	0.448728	0.481821	0.436392	0.465688	0.57354	0.220662	0.171452	0.1985	0.253958	0.266761	0.373481	0.427047	0.42192	0.434472	0.377295	0.534936	0.458037	0.478859	0.435097	0.412267	0.254305	0.269273	0.334678	0.188501	0.339557
BMP(35:2)	759.519	7.8902	BMP	NormPhase_negative	0.116624	0.120195	0.126737	0.0951091	0.144755	0.191426	0.0558306	0.183158	0.105257	0.0891541	0.110024	0.078055	0.0919479	0.0741128	0.0785742	0.293744	0.164505	0.175507	0.183574	0.272753	0.192368	0.0842736	0.106365	0.146426	0.172048	0.0459057	0.0195031	0.0878714	0.0897594	0.0642641	0.0848206	0.101612	0.115545	0.0854215	0.127467	0.147527	0.118637	0.128088	0.13508	0.161948	0.072289	0.0292793	0.0474416	0.0350234	0.0721772
BMP(36:1)	775.55	7.8602	BMP	NormPhase_negative	0.493068	0.609011	1.12042	0.659542	1.17362	0.597598	0.467996	0.669046	0.554277	0.689709	0.784246	0.535113	0.716059	0.65407	0.632695	0.971874	0.755048	0.878197	0.704644	0.898688	0.55317	0.744491	0.541512	0.579889	0.534976	0.701122	0.529086	0.685487	0.682459	0.677798	0.628636	0.579749	0.555448	0.639634	0.53577	0.693326	0.680817	0.554543	0.701011	0.557112	0.629168	0.558368	0.588945	0.615727	0.516134
BMP(36:1) [M+OOH]-	807.538	7.8837	BMP	NormPhase_negative	0.111549	0.0809826	0.050577	0.037762	0	0.0723778	0.0720045	0.0927922	0.0563476	0.0957924	0.153864	0.054713	0.197998	0.0826971	0.0813796	0.0593818	0.0482371	0.0515178	0.0286761	0.0178078	0.0489923	0.10934	0.0383868	0.146558	0.101837	0.0396704	0.0975213	0.0145199	0.0245942	0.0379194	0.088614	0.173546	0.101197	0.063574	0.0580137	0.123951	0.0933831	0.038417	0.159406	0.124479	0.11521	0.0990676	0.139998	0.082653	0.125101
BMP(36:2)	773.534	7.8689	BMP	NormPhase_negative	12.0822	12.3445	16.3402	12.5814	14.5917	11.0189	8.55305	12.2859	9.25882	19.5298	15.9016	10.2095	12.2573	10.404	12.7376	20.2924	13.4553	14.2533	12.1344	20.8885	14.0133	14.0363	14.2203	11.8277	15.7981	9.70453	8.59414	9.46153	9.58816	10.3656	12.1186	14.2391	10.7711	13.3829	12.5843	16.0314	14.0957	14.0888	11.4625	13.5037	10.2854	10.1931	10.3007	8.80449	11.7323
BMP(36:3)	771.519	7.8659	BMP	NormPhase_negative	11.462	12.5758	16.5409	14.5277	15.9846	12.883	11.8433	16.1199	15.0665	18.9647	16.4352	12.201	16.6901	12.8521	14.0388	23.6921	16.2389	20.376	16.871	25.6792	14.0065	15.6472	15.3259	15.2673	16.4918	11.805	10.8003	13.4994	15.1913	13.545	13.2365	15.4588	13.6831	16.4196	14.2683	16.76	15.2519	17.7166	15.9657	15.9924	10.7571	10.494	12.9276	11.1995	12.6468
BMP(36:4)	769.503	7.8634	BMP	NormPhase_negative	3.54972	4.24201	5.63774	5.3671	5.3587	4.49455	4.9329	6.34059	6.80152	6.13308	5.85075	4.29756	6.95448	5.24586	4.98382	8.28205	5.52721	8.64028	6.86665	9.40607	4.74221	5.97174	5.5824	6.17492	5.35631	4.29578	4.20744	5.45217	6.68674	4.87303	4.64444	5.7974	5.20509	6.14836	4.69967	5.42104	5.16498	6.56326	6.54967	5.47982	3.59823	3.7447	4.77888	4.27761	3.8203
BMP(36:5)	767.488	7.8633	BMP	NormPhase_negative	0.354295	0.449248	0.499176	0.584749	0.263503	0.304731	0.385887	0.493121	0.460644	0.608246	0.60604	0.396007	0.579825	0.386204	0.487899	0.862472	0.525863	0.693365	0.574203	0.648561	0.445244	0.64906	0.592686	0.563409	0.472658	0.338699	0.39492	0.442303	0.445126	0.319493	0.477915	0.706357	0.507401	0.590775	0.409498	0.443714	0.448051	0.571331	0.510896	0.423187	0.339735	0.392674	0.39459	0.289941	0.265796
BMP(38:1)	803.582	7.8342	BMP	NormPhase_negative	0.397664	0.388942	0.577817	0.409165	0.612982	0.496153	0.276975	0.439693	0.263792	0.635114	0.766965	0.482652	0.677455	0.530708	0.630798	0.733041	0.46834	0.546014	0.515411	0.533825	0.618163	0.64925	0.588521	0.592048	0.607808	0.501237	0.467794	0.598407	0.616091	0.523331	0.386383	0.437544	0.359726	0.466438	0.349485	0.795456	0.746055	0.678868	0.615715	0.50611	0.37154	0.345428	0.380934	0.3278	0.348896
BMP(38:1) [M+OOH]-	835.57	8.7068	BMP	NormPhase_negative	0.64109	0.518619	0.749792	0.728192	1.68312	1.73602	1.69668	1.87794	1.86588	0.454356	0.754657	0.770092	0.667598	0.717696	0.713085	2.01058	1.76992	2.14046	1.9665	2.04968	1.49212	1.35869	1.09154	1.19479	0.898964	2.16851	2.32833	1.90103	1.61141	1.92847	1.73064	1.00013	1.25621	1.2297	0.960872	1.30076	1.25188	1.31755	1.2537	1.12255	1.97789	1.38123	1.62295	1.12937	1.26678
BMP(38:2)	801.566	7.83	BMP	NormPhase_negative	0.296892	0.356935	0.594577	0.444035	0.861786	0.459558	0.315296	0.557122	0.332256	0.544007	0.682476	0.419302	0.694941	0.479654	0.451913	0.708623	0.448333	0.482499	0.602025	0.525287	0.545905	0.580645	0.519634	0.507887	0.476447	0.466277	0.582851	0.582069	0.636843	0.578612	0.313074	0.43058	0.395894	0.390717	0.304157	0.603244	0.592947	0.665106	0.555281	0.454965	0.289828	0.307541	0.34081	0.375621	0.239531
BMP(38:3)	799.55	7.8233	BMP	NormPhase_negative	0.24544	0.253875	0.43684	0.294719	0.593482	0.198811	0.130857	0.257929	0.184009	0.265527	0.308655	0.254692	0.249801	0.299144	0.33637	0.434384	0.311671	0.252081	0.2665	0.361883	0.309846	0.30209	0.321911	0.283175	0.263577	0.336702	0.196335	0.346812	0.348849	0.286302	0.299624	0.291593	0.210538	0.202085	0.211176	0.304282	0.304868	0.244923	0.349162	0.199089	0.333883	0.333065	0.332423	0.24746	0.254308
BMP(38:4)	797.535	7.785	BMP	NormPhase_negative	1.60488	1.66221	1.98599	1.75332	1.98136	1.83632	1.75623	2.04311	1.71424	1.85305	2.13872	1.69208	1.91533	1.65923	2.01925	2.18397	1.73793	1.90193	1.72422	2.1265	2.06616	2.06141	1.91035	1.95907	1.58764	1.72991	1.88787	1.80159	2.00597	1.82858	2.33507	1.7853	1.66655	1.65454	1.40049	2.25001	2.23184	1.53441	2.18815	1.87109	2.0166	2.09744	1.95369	1.76697	1.77512
BMP(38:5)	795.519	7.7835	BMP	NormPhase_negative	0.995635	1.23498	1.82096	1.40107	2.90331	1.78654	1.79556	2.34664	2.06289	1.49604	1.36316	1.28048	1.5722	1.50408	1.46659	2.37945	1.69221	1.82659	2.12679	2.45563	1.62821	1.49793	1.51633	1.40512	1.23754	1.60685	1.54693	1.87869	1.95362	1.88952	1.63537	1.64624	1.39703	1.71536	1.3854	1.74492	1.76002	1.52074	1.87397	1.55394	1.38456	1.4024	1.45862	1.23711	1.29417
BMP(38:6)	793.503	7.7716	BMP	NormPhase_negative	0.361211	0.535872	0.758213	0.603159	1.45039	0.811087	1.0644	1.28213	1.17456	0.661699	0.576198	0.545573	0.715984	0.641089	0.696285	1.13658	0.803063	0.943416	1.07775	1.23794	0.813046	0.664947	0.66084	0.649858	0.51294	0.62747	0.50446	0.896385	0.913155	0.800833	0.753779	0.814352	0.603144	0.789035	0.646291	0.89292	0.737165	0.730946	0.943258	0.627994	0.574873	0.527438	0.672952	0.487107	0.506895
BMP(38:7)	791.488	7.7735	BMP	NormPhase_negative	0.0116537	0.052598	0.0376566	0.0402292	0.0842737	0.0569928	0.0435771	0.113587	0.133115	0.0421227	0.0789766	0.048353	0.0699079	0.0314572	0.0535397	0.0767051	0.0250797	0.123312	0.139674	0.127701	0.0605486	0.0826878	0.0452473	0.0584905	0.0514424	0.0317299	0	0.0473428	0.0734414	0.0311126	0.03956	0.0498875	0.0549918	0.0888435	0.0524527	0.0279756	0.0535003	0.0517897	0.0995764	0.010184	0.0443904	0.0164142	0.0563461	0.0199767	0.0198967
BMP(40:5)	823.551	7.705	BMP	NormPhase_negative	0.302767	0.304187	0.585012	0.356894	1.02049	0.322174	0.324943	0.478905	0.52512	0.456543	0.404037	0.356219	0.396021	0.434551	0.402982	0.45853	0.320203	0.375536	0.33204	0.513548	0.345843	0.373512	0.304306	0.357257	0.187558	0.28307	0.316527	0.343185	0.375104	0.35406	0.556729	0.338559	0.278467	0.299292	0.31366	0.388933	0.354554	0.26486	0.495194	0.421559	0.588221	0.472617	0.458705	0.42446	0.430673
BMP(40:6)	821.535	7.7134	BMP	NormPhase_negative	0.683765	0.758066	0.998295	0.886715	1.58402	1.05711	1.02098	1.33664	1.02774	0.81873	0.884988	0.815655	0.770816	0.896112	0.891404	1.43534	0.91475	1.08133	0.983314	1.309	0.76607	0.840799	0.653901	0.715142	0.506572	0.890128	0.840777	0.821224	0.831312	0.877873	1.26354	0.78729	0.736683	0.794153	0.56399	0.86757	0.932388	0.626852	1.02459	0.723981	0.657886	1.0847	0.997019	0.285974	0.869437
BMP(40:7)	819.519	7.7214	BMP	NormPhase_negative	0.36537	0.582448	0.800444	0.548837	1.93763	0.862683	0.753928	1.06235	0.776327	0.601672	0.761882	0.707497	0.79424	0.735622	0.864343	1.43017	1.05813	0.884263	1.1594	1.46197	0.581722	0.580598	0.512493	0.482771	0.385307	0.718306	0.382197	0.667684	0.544307	0.692154	0.756879	0.702672	0.587262	0.716688	0.601615	0.853191	0.772303	0.659751	0.798626	0.676023	0.54764	0.593465	0.601322	0.576447	0.585466
BMP(40:8)	817.504	7.7173	BMP	NormPhase_negative	0.146203	0.255916	0.342756	0.226306	0.922224	0.400512	0.344404	0.580138	0.351862	0.285909	0.379739	0.287852	0.322287	0.338506	0.335712	0.712693	0.425876	0.458379	0.557939	0.71709	0.319479	0.248963	0.260804	0.220945	0.185429	0.302954	0.168516	0.27237	0.325479	0.233325	0.406579	0.40699	0.256067	0.316798	0.322814	0.448412	0.312675	0.303414	0.398225	0.339659	0.29163	0.29834	0.245768	0.232166	0.238032
BMP(42:9)	843.519	7.6448	BMP	NormPhase_negative	0.0173814	0.0727396	0.0955788	0.0517536	0.303462	0.107656	0.0299552	0.187407	0.0449118	0.119013	0.112013	0.0563752	0.0752031	0.0648022	0.0964585	0.177959	0.0734493	0.0938137	0.0655289	0.200969	0.0908222	0.0468316	0.00792275	0.0324139	0.0292865	0.0653655	0.0136244	0.0145152	0.0115279	0.0413243	0.143522	0.109967	0.0862339	0.0631503	0.1208	0.162379	0.0582246	0.0888399	0.146194	0.124736	0.0707714	0.0859318	0.0474441	0.0693032	0.0777755
C1P(d40:1)	702.58	13.2565	C1Pd	RevPhase_positive	0.677282	1.06061	0.951175	1.43607	1.74475	0.725003	0.688086	0.425269	1.13577	0.495232	1.14281	2.76971	1.5909	0.920763	1.52144	0.757303	0.844741	2.30613	0.372825	1.61353	0.811517	1.70553	4.79269	1.28321	1.07193	1.16695	1.62714	1.67634	2.20782	2.71626	1.11662	1.38661	0.96331	0.810518	0.820208	0.339742	1.41454	1.12392	1.27147	1.06573	1.52655	1.9204	0.942281	1.4321	2.18548
CE(16:0)	642.618	16.5201	CE_NH4	RevPhase_positive	33.6659	76.6617	80.2058	103.636	28.1618	6.41375	58.9337	83.0988	18.8876	33.171	4.50188	13.5839	123.633	22.5533	43.0531	64.1332	62.4782	0	13.6342	31.9447	74.3914	36.9626	81.6054	42.9354	19.7017	45.8239	22.3738	109.124	53.4222	40.8026	43.1476	111.761	88.911	32.5577	48.9482	55.6053	23.5002	5.75072	40.1914	64.3598	47.9163	13.2603	129.482	50.4939	80.9192
CE(16:0) [M+OOH]+	674.606	13.6974	CE_NH4	RevPhase_positive	13.6863	7.49843	23.1129	22.7708	4.99235	8.64307	11.9859	12.1846	9.08443	7.61247	17.1249	32.7145	16.5197	13.7994	11.4655	9.95843	17.8969	39.7418	14.1986	9.04874	17.8078	19.7808	12.2941	9.9426	3.07998	26.2866	10.2809	9.08052	13.0809	12.7706	3.95472	9.49731	27.577	8.63122	9.15441	2.49217	11.7543	4.28814	5.65209	14.6518	33.8804	4.92998	22.8824	6.83672	6.59047
CE(17:1)	654.618	16.5199	CE_NH4	RevPhase_positive	8507.97	27272.1	26545.5	5964.98	8976.99	5555.83	6289.93	6648.86	8693.84	5745.36	30429.4	16212.5	7092.68	9667.45	8614.15	9473.64	7347.69	25484	6543.68	8695.15	14295.4	16215.6	7263.22	22384.5	11333.9	15379.3	5732.78	9798.45	16019.7	18637.5	6274.69	13386.9	32335.8	6871.19	4889.44	9734.76	5334.87	4688.07	4303.85	7793.65	38995.4	9175.41	7549.72	8591.87	5718.16
CE(17:1) [M+OOH]+	686.606	13.7852	CE_NH4	RevPhase_positive	60.2339	91.767	107.922	64.6612	41.3566	43.5885	44.0201	38.1796	40.9164	50.9133	107.03	56.7005	103.743	57.7689	60.6413	70.1904	52.4862	89.976	74.461	40.417	116.157	92.6804	42.0387	91.2238	54.7933	87.5048	52.15	57.1616	50.5848	40.4668	62.229	69.9722	110.846	47.3489	41.0416	49.9669	40.8341	22.7845	37.251	43.9354	145.485	50.1902	88.3125	45.3923	47.8448
CE(18:1)	668.634	16.5379	CE_NH4	RevPhase_positive	616.606	2752.99	2668.04	1085.75	423.666	453.997	1011.07	1331.19	424.652	737.502	1125.24	1201.17	2062.52	325.555	536.299	1220.98	1104.23	332.848	535.947	401.813	1797.1	506.184	1121.51	1244.47	367.541	2257.21	380.604	1982.32	1820.32	1119.48	624.046	1528.19	2747.39	582.429	857.956	717.096	288.204	292.284	587.12	1163.42	2083.26	371.956	2553.28	862.692	1068.31
CE(18:1) [M+OOH]+	700.624	14.6825	CE_NH4	RevPhase_positive	14.47	7.85388	10.3545	10.0708	8.74705	19.4542	6.46872	47.7388	13.521	4.58599	14.1664	9.62573	10.927	9.61281	13.5607	19.8625	15.429	10.4819	10.2551	11.0503	4.24067	5.06864	7.19417	4.13059	5.60345	4.59862	9.23349	3.08379	9.47569	9.98189	5.23082	0.773459	13.0045	5.82331	4.72165	5.78247	10.2033	8.33828	11.9665	11.198	2.54506	6.54212	10.4262	2.07289	10.2813
CE(18:2)	666.618	16.3956	CE_NH4	RevPhase_positive	3838.02	26518	21012	4206.48	3850.49	1285.57	9910.84	10815	2300.81	5275.42	10222.6	10206.2	9649.08	3225.15	3727.23	10110.8	7494.8	4938.39	2165.08	3886.62	23694.3	6620.51	9973.78	11927.9	2105.78	23502.3	4398.88	13048	21826.6	11300.3	7675.86	14938.8	27371.1	4405.57	6612.39	7277.78	3884.85	2680.62	4841.12	8098.44	12923.4	2173.85	10600.5	6709.04	11180.4
CE(18:2) [M+OH]+	682.613	15.6072	CE_NH4	RevPhase_positive	4.81327	40.8283	11.8257	7.50165	4.16833	0	20.1499	21.068	1.68	16.4318	5.38733	4.76714	29.4832	7.22322	2.33229	14.7338	15.3934	4.46089	0	3.74515	9.42445	9.49133	15.0934	5.08033	0	16.9111	4.88696	47.7964	20.9414	6.36814	13.5971	31.2675	5.62775	3.72662	10.4929	6.46312	4.02769	2.44147	6.80194	15.2517	17.4339	1.12367	35.2698	16.659	20.8188
CE(18:2) [M+OOH]+	698.609	14.5027	CE_NH4	RevPhase_positive	11.5272	48.0547	5.76203	16.8641	5.5285	14.3395	9.76037	23.3172	4.39783	5.27571	7.83641	6.12892	22.7442	5.07363	7.57919	17.3492	9.54583	5.49673	12.5121	4.19644	16.7567	5.39832	12.8522	18.3824	3.63491	10.6927	10.5424	38.8158	10.8584	7.73423	3.20736	18.8577	32.8692	4.42515	5.05811	7.31053	16.2339	3.38337	10.8658	18.0507	34.2139	9.16537	17.4013	5.14664	18.7295
CE(18:3)	664.603	16.2356	CE_NH4	RevPhase_positive	59.2698	240.515	208.287	63.9392	33.1029	29.3943	128.652	66.4423	22.8633	43.8778	150.296	87.7213	192.799	41.4669	38.4191	197.755	74.5875	70.9154	41.8442	57.9234	185.381	151.428	155.649	88.9496	11.2168	221.445	77.0799	153.743	287.197	152.173	126.388	134.312	246.601	19.7687	88.6406	51.5145	73.5247	17.5871	55.9598	88.1969	83.9582	26.0003	104.106	64.5711	136.977
CE(18:3) [M+OH]+	680.597	15.6635	CE_NH4	RevPhase_positive	36.6786	95.8609	105.188	104.314	63.4424	22.9404	50.8031	46.605	43.7665	68.0383	80.3888	102.748	99.4842	64.1297	39.8224	67.5051	64.0913	118.943	52.31	62.4461	145.935	129.245	8.21684	53.7082	43.965	149.368	229.766	59.6265	90.0538	65.4278	85.9409	66.8387	565.142	63.1023	69.4334	52.7193	454.592	38.8059	111.692	68.8781	120.912	161.522	50.691	81.3608	82.9214
CE(18:3) [M+OOH]+	696.593	14.9133	CE_NH4	RevPhase_positive	3.48147	25.4398	8.15824	10.37	5.70455	9.28519	9.40393	7.64472	3.31674	1.25623	6.07339	5.63757	6.99649	4.57416	6.83346	4.41768	5.71196	0	0	2.01376	11.5445	28.0517	7.07471	1.82993	2.92813	4.3306	5.47502	42.2788	4.37379	4.9504	5	29.393	12.3525	4.05733	5.59081	10.9003	7.83638	4.24648	1.34211	13.701	19.3897	10.1923	9.87299	8.36853	8.89873
CE(20:3)	692.634	16.4314	CE_NH4	RevPhase_positive	256.997	1301.92	858.374	515.366	182.99	133.946	427.844	582.604	120.713	341.19	452.886	327.236	981.087	160.213	227.353	587.848	396.224	179.91	244.487	200.84	702.987	283.491	620.811	437.96	131.197	743.645	214.513	929.714	953.678	575.47	372.592	613.16	1200.11	325.581	426.043	319.982	235.13	205.15	327.131	463.448	537.309	167.332	723.125	433.029	397.118
CE(20:4)	690.618	16.3061	CE_NH4	RevPhase_positive	735.805	3525.26	1751.22	604.896	767.401	166.758	2073.95	1808.7	427.609	857.344	1313.69	1393.34	1309.21	714.486	629.027	1943.07	856.317	872.656	324.534	929.371	3196.02	882.624	2409.29	1268.65	382.561	3156.83	556.002	2363.85	3653.6	1634.24	1004.89	3126.79	4056.03	679.899	958.775	1389.23	559.405	402.639	1027.88	1552.74	941.635	535.233	1098.93	999.944	2240.38
CE(20:4) [M+OOH]+	722.61	13.6242	CE_NH4	RevPhase_positive	22.607	21.5604	51.0624	30.8257	29.8537	105.986	15.1673	25.7469	36.8003	17.4111	35.8907	26.7531	33.9042	14.2781	28.8313	28.9848	29.4426	18.9723	57.2121	15.9657	12.0123	4.3376	12.0356	18.4594	27.5208	17.781	2.18984	8.95975	26.266	40.5246	5.0568	3.15929	6.71691	27.9551	18.1525	27.7306	4.13656	21.4216	12.6683	44.424	56.9855	18.7135	59.7408	27.368	14.3635
CE(22:2)	722.682	16.8233	CE_NH4	RevPhase_positive	0	10.0354	17.3104	7.78127	2.4827	5.16849	1.91436	3.92029	3.85988	1.99562	0.703736	8.2161	2.4321	1.43064	0	0	2.86474	0	0	1.63291	11.2046	3.92305	14.1665	6.47524	4.39127	11.8636	1.20244	4.00247	3.98471	5.75066	0.662614	3.4688	5.43524	0	0.840563	1.26892	1.17973	2.47509	2.11491	6.73409	8.85448	2.01385	1.68667	3.14462	2.38192
CE(22:3)	720.666	16.6624	CE_NH4	RevPhase_positive	4.6574	22.6249	38.3688	19.6778	9.89568	14.3753	9.9971	24.5805	10.9392	16.2881	13.0254	23.288	7.09001	5.63212	7.66443	13.8577	14.3466	15.8411	8.48678	10.8476	48.7767	18.7404	59.8422	28.7025	10.9569	37.4535	8.87168	14.2723	16.2847	21.7856	5.53255	11.7911	48.5247	7.49595	8.46458	11.5866	6.9775	15.1166	12.3029	24.4355	24.2976	10.8224	22.0106	15.4902	9.00545
CE(22:6)	714.618	16.2519	CE_NH4	RevPhase_positive	77.1256	270.957	117.301	69.8576	88.4033	0	238.806	204.051	42.6944	88.0062	132.041	124.329	177.76	85.6824	31.8581	193.643	85.6988	88.0232	17.3065	105.653	237.431	197.201	239.699	66.6406	41.4627	298.508	101.544	262.484	291.674	139.829	201.644	328.15	410.076	46.8422	105.148	133.725	105.074	55.1539	84.6005	137.761	69.7867	52.4095	59.0901	155.012	186.394
CE(24:3)	748.698	16.8595	CE_NH4	RevPhase_positive	4.97454	9.63644	24.6478	16.0309	4.14748	19.2189	3.95576	5.76771	7.4634	5.25606	8.78717	14.4344	18.7061	4.58785	2.03351	3.3985	4.2352	3.73605	8.00379	5.26433	28.7422	12.2908	32.4783	15.8765	5.5854	19.7679	4.04887	6.24504	8.28826	10.6243	2.66892	5.49574	15.3593	1.11171	4.01152	4.13066	3.07319	5.36033	5.46275	13.1179	23.728	3.65388	9.16649	8.01925	3.57731
CE(24:4)	746.682	16.716	CE_NH4	RevPhase_positive	6.00623	13.3168	16.4816	10.4317	6.00682	15.1502	7.9123	31.3235	8.26802	7.10007	10.6882	12.4563	10.5758	6.56458	3.70185	8.89874	6.88833	7.71781	1.5621	5.40594	25.4954	11.7054	37.9706	20.0933	6.79998	11.1637	5.03098	6.82736	9.5523	9.2358	4.0342	5.00728	19.3262	3.58908	2.28498	9.94837	3.15408	7.75735	6.22648	15.7501	14.1988	5.58238	8.53699	8.7368	4.2708
CE(26:4)	774.714	16.896	CE_NH4	RevPhase_positive	3.50092	2.29768	13.754	6.10122	3.33171	6.91053	3.90801	15.4954	5.66492	1.69963	2.56684	10.2191	2.87305	2.2631	3.67353	5.71808	7.46354	1.75028	5.08543	3.93391	10.1986	5.15337	15.2212	9.91773	4.12867	6.4161	2.12916	3.91263	2.60155	4.38062	0.420116	4.7392	10.5256	2.60911	0.697594	2.13947	1.30068	2.12771	2.66162	9.52306	11.1297	2.85036	1.51397	4.71205	2.83681
Cer(d28:1)	454.425	10.5725	Cerd	RevPhase_positive	2.53983	3.94909	2.45742	1.67051	0.533981	0.226761	1.2559	1.78445	2.31509	0.333872	5.42233	2.8128	0.37113	1.22326	1.44797	1.73621	0.472271	2.51408	3.82192	3.041	3.45966	5.48168	0.706349	2.4672	2.9188	3.06873	1.04591	1.96395	2.84747	2.80241	2.08566	0.306409	2.79359	1.94177	0.41806	0.354825	2.66346	1.32456	3.89121	1.95358	4.97536	2.28562	2.13176	2.18996	3.49825
Cer(d28:1) [M+OH]+	470.42	10.3607	Cerd	RevPhase_positive	0.181806	0.381582	0.592533	0.310233	0.260869	0.355229	0.199686	1.10359	0.0806018	0.41556	0.291212	0.154655	0.439888	0.464067	0.720732	0.2766	0.284408	0.990515	0.525215	0.461743	0.161618	0.396811	0.928513	0.203594	0.306778	0.110446	0.190145	0.180534	0.158873	0.214778	0.493025	0.291247	0.4832	0.344518	0.406228	0.528514	0.327148	0.18419	0.154862	0.294086	0.276825	0.301943	1.05866	0.130586	0.598769
Cer(d28:1) [M+OOH]+	486.416	9.9499	Cerd	RevPhase_positive	0.379992	0.362181	0.384116	0.2497	0.422583	0.377343	0.15469	0.33781	0.335916	0.337569	0.197777	0.434826	0.817565	0.214053	0.211136	0.494683	0.25657	0.514753	0.342638	0.500635	0.45892	0.443362	0.874609	0.150059	0.265872	0.269026	0.177454	0.490978	0.433113	0.351176	0.410546	0.26237	0.281309	0.18085	0.490839	0.539005	0.380017	0.39512	0.755813	0.41719	0.648608	0.865796	0.371002	0.74155	0.463387
Cer(d29:1)	468.441	11.0375	Cerd	RevPhase_positive	0.0904987	0.0759628	0.0655813	0.0793638	0.106848	0.0771267	0.0447227	0.0706641	0.0707817	0.0507483	0.0584294	0	0.0756206	0.0906403	0.0696672	0.0840994	0.0921346	0.0529172	0.0536961	0.0635058	0	0.192575	0.196589	0.0312853	0.0976188	0.0466756	0.0555924	0.0778611	0	0.0324501	0	0.0950817	0.0746136	0	0	0.0756411	0.0251463	0.0323783	0.0271068	0.085362	0.0433769	0.0849421	0.0716899	0.0675035	0.0223272
Cer(d30:1) [M+OH]+	498.451	11.3571	Cerd	RevPhase_positive	0.38457	0.729645	0.608591	0.425036	0.438085	0.41829	0.29006	0.359504	0.385625	0.395717	0.568453	0.238764	0.394187	0.388455	0.435134	0.331477	0.510365	0.616276	0.284456	0.408498	0.43897	0.65111	0.587617	0.510943	0.61749	0.56319	0.372582	0.388112	0.567675	0.435105	0.411595	0.383995	0.444041	0.417837	0.305793	0.572742	0.312395	0.286342	0.271878	0.325225	0.830777	0.405816	0.304003	0.408958	0.364803
Cer(d30:1) [M+OOH]+	514.447	10.9109	Cerd	RevPhase_positive	0.169839	0.149961	0.182669	0.163799	0.175279	0.146245	0.136595	0.165707	0.112239	0.079038	0.203116	0.171546	0.199939	0.0829107	0.126818	0.204063	0.177682	0.173093	0.152209	0.24413	0.0997677	0.417229	0.368303	0.136471	0.214467	0.154733	0.0440962	0.105293	0.132129	0.15516	0.158359	0.140919	0.127117	0.0935508	0.132629	0.164144	0.160793	0.172183	0.0724296	0.0911294	0.103654	0.0207198	0.147598	0.205715	0.188338
Cer(d30:2)	480.441	10.9113	Cerd	RevPhase_positive	0.0959177	0.0249557	0.0123363	0.0965393	0.0780416	0.125567	0.128244	0.0642982	0.052811	0.197768	0.0253733	0	0.0617975	0.114045	0.131756	0.075918	0.0557199	0.0177781	0.075297	0.103467	0	0.157507	0.101712	0.0300893	0.0633156	0	0.124188	0.14833	0.00830428	0.0211345	0.0158552	0.0869821	0.0205746	0.118945	0.0563519	0.133778	0.107102	0.0828173	0.233823	0.0450769	0.0139611	0.0419012	0.116724	0.0491604	0.106357
Cer(d30:2) [M+OOH]+	512.431	10.3382	Cerd	RevPhase_positive	0.0928562	0.107393	0.203562	0.0935431	0.270063	0.0577351	0.0845391	0.100227	0.0848436	0.0766426	0.0892211	0.0996004	0.0493295	0.113932	0.116772	0.166102	0.131725	0.071978	0.0930417	0.0598515	0.127268	0.268159	0.0802175	0.0543762	0.0878107	0.0819839	0.136886	0.0894478	0.0864789	0.137973	0.0325257	0.280524	0.162985	0.104126	0.0658151	0.273651	0.0618149	0.0680115	0.0629282	0.0976522	0.40896	0.129185	0.146829	0.11169	0.0814432
Cer(d31:2)	494.457	11.7066	Cerd	RevPhase_positive	0	0.0348952	0	0	0	0.0335064	0.0136487	0.0331926	0	0	0	0.0432363	0.0227239	0.0370692	0	0.0252211	0	0	0.0134138	0.0701702	0.030053	0.0425525	0.0703812	0	0.0433485	0.0833917	0.0159847	0.046439	0	0.0323336	0	0.0216173	0.0380427	0.0211549	0.0165766	0.036108	0	0.0374716	0.033607	0	0.0953763	0.123019	0.0134436	0.100025	0
Cer(d31:2) [M+OH]+	510.452	10.8393	Cerd	RevPhase_positive	0.0635206	0.0925091	0.0720405	0.12826	0.0640937	0.0800387	0.093677	0.167519	0.0385318	0.0238637	0.0572203	0.0852819	0.127792	0.21007	0.100105	0.0636112	0.0335323	0.117858	0.0683893	0.0615672	0.0490812	0.203612	0.441634	0.208004	0.11143	0.104117	0.105922	0.0466028	0.0214659	0.0886187	0.0389504	0.128051	0.0594203	0.0575448	0.188451	0.0740594	0.0842552	0.0485989	0.10379	0.0553483	0.0999945	0.0959315	0.0520923	0.0798094	0.0403891
Cer(d32:1)	510.488	12.0561	Cerd	RevPhase_positive	1.11267	1.74746	1.16788	1.21066	1.16039	1.04154	1.04299	3.39632	0.913723	1.01566	0.885101	1.35249	1.07261	1.0527	1.2691	1.12869	1.7466	1.13638	0.918145	0.866691	1.25496	1.24724	1.34775	0.759278	1.01049	1.49429	0.856712	1.10989	1.95834	1.70903	1.17103	1.16019	1.15048	0.90406	1.19451	1.23489	0.885133	0.963392	1.38037	1.03154	1.48302	0.978662	1.18327	1.34976	0.976151
Cer(d32:3)	506.457	11.6425	Cerd	RevPhase_positive	1.10421	0.997521	1.35254	1.58135	0.660328	1.60203	0.78263	0.453747	1.11223	0.566765	1.43277	0.825796	2.01943	1.06383	1.26255	1.13352	0.879343	1.1594	1.64215	1.13514	1.01336	0.798323	0.686187	0.691884	1.15779	1.07523	0.807975	0.975938	0.761345	1.22252	0.644295	0.885602	1.30078	0.722878	0.876908	0.916139	0.546649	0.662658	0.67113	1.06627	1.78675	0.883903	1.3674	1.08091	0.575371
Cer(d34:0)	540.535	12.8532	Cerd	RevPhase_positive	0.419746	1.07446	0.696055	0.72903	0.30453	0.598908	0.504	3.40032	0.212911	0.336454	0.515178	0.951613	0.387696	0.315826	0.56445	0.859598	2.25492	0.311768	0.582348	0.526581	1.45343	0.664493	1.08677	0.480733	0.574884	1.13549	0.395932	0.386231	1.16177	0.884271	0.643227	0.773521	0.96847	0.488091	0.260528	0.561958	0.881868	0.462873	0.497544	0.714866	1.25421	0.488422	0.44981	0.302548	0.285696
Cer(d34:1)	538.519	12.6363	Cerd	RevPhase_positive	3.64527	8.34469	4.91534	4.14513	4.28091	3.92906	3.956	12.1869	3.42615	4.43317	5.45825	5.34491	3.94406	3.52951	4.13999	4.30513	7.13725	4.76271	3.34701	3.1486	6.41226	5.46544	7.04257	5.40073	4.38262	5.50298	3.54618	4.00572	7.80886	5.30355	5.73894	4.98804	6.32061	4.23749	4.74968	4.6828	4.8185	3.40113	4.62213	4.12023	7.17342	3.88693	4.7185	3.76431	4.20547
Cer(d35:1)	552.535	12.9241	Cerd	RevPhase_positive	0.404965	1.07361	0.658263	0.507454	0.59508	0.624379	0.581237	0.722893	0.462258	0.536348	0.745874	0.762809	0.558308	0.515936	0.554051	0.493475	0.493285	0.474995	0.387092	0.434342	1.53847	1.23939	0.608209	1.23009	0.893468	0.681724	0.780108	0.690589	0.868296	0.699189	1.20677	0.655267	0.963588	0.551797	0.483284	0.661828	0.82881	0.532943	0.966983	0.573376	0.930446	0.834152	0.541951	0.420615	1.00626
Cer(d36:0)	568.567	13.3754	Cerd	RevPhase_positive	1.48523	2.87915	2.2507	1.98724	1.54564	2.25884	1.66139	2.16718	1.59411	1.43662	2.36516	2.56953	1.95038	1.2274	1.44765	2.23582	1.74116	1.78108	1.92589	1.34427	3.16738	1.77675	2.21375	2.68373	1.82138	2.18329	1.69818	1.22333	2.91294	2.42198	1.52091	1.44948	2.24652	1.44995	1.30797	1.66392	1.51754	2.22432	1.82252	2.39371	2.34907	1.68284	1.31547	1.36843	2.0981
Cer(d36:0) [M+OOH]+	600.556	13.2249	Cerd	RevPhase_positive	0.438355	0.944988	0.567818	0.467457	0.22252	0.404955	0.228223	0.0407321	0.445096	0.223091	0.700774	0.308944	0.357679	0.317185	0.319505	0.333577	0.114884	0.562721	0.200005	0.364533	0.661875	0.434036	1.05572	0.699221	0.671257	0.633038	0.129586	0.333991	0.701077	0.711464	0.165651	0.263628	0.681043	0.358974	0.248998	0.518459	0.172386	0.247023	0.416476	0.345771	1.08892	0.481543	0.216266	0.474575	0.223389
Cer(d36:1)	566.551	13.1628	Cerd	RevPhase_positive	39.6414	60.8749	56.59	47.679	39.0466	47.2322	44.141	20.4557	36.9105	45.4877	71.9928	42.3775	47.4587	33.6992	46.5406	35.8785	33.8225	52.4163	45.1766	35.6586	71.5486	50.5602	48.3143	68.1883	45.3499	42.4435	49.4878	45.0368	73.3583	58.1476	54.5934	34.6888	52.8304	42.4501	51.3932	41.2059	50.1087	45.9008	52.016	34.7738	55.9915	44.8736	36.8081	46.8944	49.6928
Cer(d36:2)	564.535	12.8203	Cerd	RevPhase_positive	1.5455	3.44399	3.55593	2.54636	3.45222	2.23129	3.58176	2.54137	2.49767	2.98836	3.62257	3.81036	2.90054	2.50832	1.78022	1.66156	2.27146	3.29387	2.20248	2.08338	5.10302	4.98516	2.40239	5.42076	3.77165	3.05368	3.6282	2.87671	4.11272	2.91296	4.94329	3.32765	5.51348	2.65387	2.45723	3.45986	3.84414	2.74066	3.0336	1.58651	3.98052	3.99229	2.06764	2.37954	4.45178
Cer(d36:2) [M+OH]+	580.529	12.0204	Cerd	RevPhase_positive	1.09128	1.56652	1.53651	0.903393	1.04413	0.876351	0.874022	1.42601	0.918374	0.786728	1.67756	1.70081	0.864373	1.10676	1.11859	1.17531	0.922466	1.57346	1.04966	0.857052	1.44906	0.55508	0.833668	1.07768	0.814109	1.36661	0.675439	0.908671	1.58542	1.8458	0.571351	0.903039	1.18202	0.986456	0.953956	1.07411	0.57961	0.782412	0.988923	1.35835	1.36759	0.823292	0.914189	0.955648	0.755129
Cer(d37:0)	582.582	13.5887	Cerd	RevPhase_positive	0.0901134	0.249901	0.177342	0.242214	0.145281	0.184543	0.18425	0.135769	0.0539339	0.168132	0.18184	0.237218	0.218198	0.105694	0.190766	0.145371	0.0828689	0.116098	0.144593	0.0992185	0.279718	0.395005	0.45197	0.231176	0.0557992	0.25589	0.0940796	0.145319	0.269283	0.127104	0.0948212	0.130741	0.194293	0.113506	0.0734784	0.151093	0.0778483	0.130817	0.339274	0.181512	0.251653	0.187242	0.0713905	0.168027	0.0916126
Cer(d37:1)	580.567	13.3939	Cerd	RevPhase_positive	1.92039	2.68472	2.39385	2.02241	1.82669	2.21447	2.01402	1.64271	2.03645	2.04499	2.81995	2.16829	1.86778	1.65262	2.10147	1.76912	1.78965	2.27191	1.81785	1.75563	2.98456	2.80873	2.40531	2.46259	2.06597	2.3488	1.97045	1.95066	2.70004	2.29411	2.18698	2.18559	2.23787	1.93602	2.1697	2.18644	1.91508	1.57611	2.27699	1.82547	2.92077	2.01455	1.63801	2.07158	1.84205
Cer(d37:1) [M+OOH]+	612.556	11.0733	Cerd	RevPhase_positive	0.225449	0.240568	0.513874	0.16401	0.219235	1.30665	0.21841	0.29634	0.192095	0.191796	0.268179	0.272454	0.139656	0.130637	0.253435	0.188581	0.0409006	0.0584915	0.189957	0.14979	0.156333	0.307254	0.423183	0.223061	0.359954	0.135083	0.134063	0.237055	0.301165	0.270185	0.2096	0.190837	0.123411	0.102976	0	0.252578	0.117587	0.244755	0.131764	0.508219	0.40199	0.272392	0.17006	0.250683	0.0852214
Cer(d38:0)	596.599	13.786	Cerd	RevPhase_positive	0.336315	1.41107	0.722865	0.92123	0.327693	0.753069	0.447223	1.24858	0.500969	0.644932	0.611524	0.696261	0.631782	0.458999	0.545602	0.560142	0.723565	0.619109	0.554592	0.558812	1.26474	1.30904	1.31466	0.698401	0.534831	0.832204	0.358552	0.661668	0.971859	1.12541	0.541669	0.658067	0.788137	0.682386	0.500725	0.482486	0.504083	0.685404	0.888958	0.934262	0.564699	0.566899	0.603767	0.580358	0.533832
Cer(d38:0) [M+OOH]+	628.588	13.6786	Cerd	RevPhase_positive	2.03605	1.95407	1.65337	1.99333	1.63808	1.9109	0.361602	1.06595	2.04439	1.58324	0.56953	0.24995	1.84249	1.7096	0.554868	2.16679	0.802496	2.17584	1.644	2.29456	1.73824	0.477581	2.33709	1.39	1.95289	1.62346	1.0322	1.19194	2.34413	2.51634	0.975872	0.312038	1.89089	0.211748	0.507456	0.302887	0.28244	1.99302	1.30012	1.69877	0.420848	1.83676	1.36486	1.70742	1.17369
Cer(d38:1)	594.583	13.6426	Cerd	RevPhase_positive	2.27878	3.22264	1.81116	2.23589	1.89487	2.90885	1.72213	4.62281	1.99092	2.47368	2.95982	2.07432	2.27731	1.61831	2.28027	2.39858	2.4405	1.91124	2.16745	1.97164	2.62301	1.50728	2.24249	2.02009	1.7517	2.60813	1.11808	2.18143	3.30551	3.07828	1.43268	1.78002	1.98895	2.4821	3.84606	2.19832	1.29282	3.20819	2.42149	2.30542	1.60345	1.64509	1.97862	2.68299	1.97805
Cer(d38:1) [M+OOH]+	626.572	13.3053	Cerd	RevPhase_positive	1.2842	1.9579	1.80999	1.11126	1.30699	1.91268	1.00973	0.425701	1.58504	0.976051	2.2797	1.64405	1.1129	1.06775	1.30487	1.22138	0.53702	1.25848	1.20908	1.32516	1.57661	0.776134	1.75023	1.98165	2.35247	1.82457	0.462019	0.8222	1.76984	2.16527	0.487445	0.727212	1.72464	0.996691	0.692649	1.76723	0.415871	1.16218	1.03364	0.919753	3.09552	1.21455	1.14636	1.11653	0.763607
Cer(d38:2)	592.567	13.3216	Cerd	RevPhase_positive	0.5538	0.851364	0.550081	0.672983	0.525823	0.64596	0.584121	0.842809	0.69356	0.716876	0.922137	0.825562	0.68438	0.54258	0.545308	0.513808	0.477293	0.585117	0.611115	0.607902	0.792771	0.578075	0.665106	0.868037	0.759269	0.854866	0.439509	0.609998	0.892087	0.667196	0.620367	0.613716	0.69961	0.645875	0.93116	0.757449	0.489976	0.898147	0.636229	0.561894	0.572382	0.559406	0.445575	0.685179	0.621517
Cer(d39:0)	610.615	13.9854	Cerd	RevPhase_positive	0.155483	0.224929	0.323918	0.384902	0.147321	0.228163	0.132601	0.357665	0.163088	0.219823	0.274676	0.529072	0.338298	0.229767	0.176025	0.188103	0.198767	0.29447	0.162667	0.228888	0.345607	0.666756	0.601783	0.198005	0.181629	0.312685	0.154922	0.194804	0.192779	0.334344	0.212631	0.235709	0.386704	0.212594	0.137716	0.209923	0.300953	0.242277	0.329708	0.381426	0.340086	0.220192	0.0978733	0.271613	0.19705
Cer(d39:1)	608.598	13.8715	Cerd	RevPhase_positive	1.20206	1.43236	1.63513	1.12858	1.06301	1.33771	1.00805	1.77305	1.19858	1.08535	1.17793	1.31237	1.07456	1.09332	1.44767	1.28018	1.15165	1.2202	0.969469	1.10559	1.43724	0.839057	1.46597	1.27591	1.46402	1.24236	0.657641	0.90383	1.39896	1.51412	0.862697	0.964187	1.2553	1.15205	1.191	1.33454	0.761253	1.00637	1.34942	1.23856	1.37027	1.40869	1.40642	1.07517	1.01469
Cer(d40:0)	624.629	14.1801	Cerd	RevPhase_positive	1.58721	4.12929	2.71769	2.62958	1.51177	2.75808	1.52226	5.94589	1.37465	1.85366	2.4284	2.90584	2.69554	1.44646	1.69271	2.81739	3.95571	2.07707	2.05383	1.42565	3.63295	3.47648	3.4653	2.18958	1.52208	2.79888	1.35854	1.73162	2.6217	3.37396	1.74981	2.33409	2.43895	2.27538	1.54912	1.72178	1.75292	1.89682	1.78993	3.52279	2.56021	1.62025	1.91736	1.79544	1.64376
Cer(d40:0) [M+OH]+	640.624	13.822	Cerd	RevPhase_positive	0.527338	0.750454	1.01174	0.638544	0.701549	0.676248	0.530543	1.15884	0.509077	0.690968	0.638194	1.10253	0.876254	0.580152	0.657563	0.504196	0.786791	0.569667	0.562075	0.73865	1.03953	1.00547	1.0643	0.772341	0.623847	1.0867	0.443908	0.486645	0.797826	0.853098	0.526828	0.554234	0.638612	0.749135	0.503848	0.529376	0.578545	0.665926	0.772226	1.00234	0.716541	0.781143	0.678754	0.623064	0.580902
Cer(d40:0) [M+OOH]+	656.619	14.0901	Cerd	RevPhase_positive	1.24524	1.14683	0.982577	1.00679	1.24859	1.29167	0.715792	0.986309	1.17566	0.853613	2.04295	1.23037	1.00811	0.799788	1.25931	1.20117	0.611371	1.25832	0.944447	1.28661	1.01477	0.58503	1.60116	0.857437	1.13481	1.11524	0.512442	0.547547	1.23001	1.45129	0.479745	0.590844	0.865677	0.747185	0.802028	0.933399	0.739929	1.19855	0.765538	1.32429	0.807104	1.21012	0.745902	1.05719	0.662635
Cer(d40:1)	622.614	14.0554	Cerd	RevPhase_positive	21.3118	21.2645	22.7756	18.432	13.5308	22.1884	12.607	24.4955	15.9623	15.2005	24.3757	17.5428	17.8067	16.6006	23.5229	19.4783	24.0324	21.4889	19.0135	16.9926	20.4782	10.6015	15.8548	16.256	14.2729	20.5881	13.8158	14.083	20.7792	22.2251	15.2303	11.8487	17.2066	17.8195	18.0723	13.4895	13.0035	16.4487	17.8148	17.965	17.1327	16.3232	19.7732	16.6464	12.4823
Cer(d40:1) [M+OOH]+	654.603	13.7681	Cerd	RevPhase_positive	7.6168	10.6317	10.3983	8.05489	7.96601	9.07462	5.95595	4.4539	8.92099	6.47464	11.6444	9.20008	7.81357	6.07476	8.17835	7.43241	4.76427	8.38341	8.80531	7.89677	8.55931	3.19773	8.00795	8.01084	10.4383	9.20833	3.19716	6.3263	10.8526	11.1788	3.73272	4.10178	7.95803	7.18963	6.33855	7.94679	4.29018	7.11894	6.52211	7.87573	14.8957	8.88216	7.42036	8.02516	5.52722
Cer(d40:2)	620.598	13.7683	Cerd	RevPhase_positive	4.29042	7.00428	5.56244	5.50965	5.03003	5.54544	4.10453	9.33923	5.87792	4.5486	5.54034	5.36191	5.18299	4.69992	4.63893	4.46898	6.68107	5.11306	5.03488	5.06945	6.2317	2.78511	4.72652	5.56365	5.96352	6.32006	2.78022	4.25383	6.13025	6.00541	4.17588	4.44402	5.79294	4.71783	5.42543	5.36911	3.59787	4.68755	5.05902	4.02103	5.38564	6.19359	6.01769	4.80162	4.63565
Cer(d40:2) [M+OOH]+	652.588	13.4645	Cerd	RevPhase_positive	3.08611	3.2232	3.58086	2.31372	2.47334	3.49492	1.81504	1.35618	2.93729	1.70485	3.45567	3.42033	1.84402	2.18968	2.34427	2.47197	1.33127	2.52488	2.2578	2.61767	2.72443	1.19984	2.48343	3.26603	3.63167	2.69147	1.10725	1.41009	3.7376	4.40939	1.18175	1.11176	2.77468	2.12034	1.76412	2.29051	1.27918	2.38028	2.13874	2.73897	7.24464	2.59593	2.35169	2.33339	1.5176
Cer(d40:3)	618.582	13.4141	Cerd	RevPhase_positive	0.0523047	0.265472	0.12724	0.160172	0.0819134	0.169901	0.105506	0.371341	0.0409363	0.0773568	0.112833	0.126237	0.162056	0.0896407	0.105806	0.133768	0.226761	0.0678269	0.0781967	0.0630441	0.265458	0.0838285	0.185758	0.14941	0.045664	0.0621787	0.0583886	0.05713	0.151576	0.105856	0.100729	0.240574	0.0650435	0.124473	0.0683871	0.160245	0.0719593	0.108957	0.214023	0.111862	0.0466254	0.165187	0.120693	0.0651157	0.187954
Cer(d41:0)	638.646	14.3952	Cerd	RevPhase_positive	0.627181	1.15766	1.09127	1.07803	0.636127	0.986679	0.538803	1.14546	0.499473	0.616842	0.908506	1.07467	0.841872	0.545154	0.685175	0.9643	0.78594	0.846759	0.706153	0.651075	1.21152	1.30182	1.6325	0.721799	0.593708	0.989378	0.508305	0.664493	0.936386	1.00588	0.557139	0.717121	0.949267	0.760728	0.55982	0.596162	0.543089	0.604135	0.820539	1.324	1.03943	0.68673	0.695434	0.683241	0.603449
Cer(d41:0) [M+OH]+	654.64	14.0728	Cerd	RevPhase_positive	0.434647	0.521747	0.956361	0.836661	0.58653	0.765401	0.460864	0.816564	0.734003	0.609456	0.770467	0.993081	0.68088	0.540943	0.436562	0.700434	0.754861	1.11901	0.528564	0.599783	0.588844	1.16432	0.734553	0.654306	0.49287	0.989243	0.584299	0.646468	0.720558	0.798771	0.341625	0.329379	0.866877	0.620164	0.600683	0.553471	0.701729	0.646519	0.823406	0.373718	0.450482	0.605568	0.679096	0.683949	0.324331
Cer(d41:0) [M+OOH]+	670.634	13.8035	Cerd	RevPhase_positive	0.247069	0.329028	0.464021	0.433528	0.263468	0.353805	0.201296	0.326152	0.382546	0.236336	0.286631	0.561356	0.380447	0.325305	0.142703	0.21187	0.226817	0.510089	0.218835	0.278167	0.557938	0.662061	0.711881	0.295872	0.350433	0.424345	0.226746	0.327353	0.467185	0.339323	0.247249	0.340566	0.306156	0.166561	0.249737	0.214081	0.253043	0.265347	0.516189	0.437768	0.442082	0.237541	0.307247	0.397346	0.251088
Cer(d41:1)	636.63	14.2414	Cerd	RevPhase_positive	20.3258	16.6941	18.0546	14.3629	13.4409	14.5342	10.0633	12.4418	10.6865	10.9489	20.4257	11.2193	13.0323	14.5872	22.3872	17.6814	15.0294	19.0159	13.8946	14.5047	15.9084	8.99004	12.6505	13.49	14.0818	13.0991	10.4787	10.8505	14.7553	16.8634	10.1221	10.098	15.4224	13.214	12.7421	11.4065	9.01708	9.50617	15.1303	15.7033	14.4708	15.0289	15.0942	13.0449	10.2058
Cer(d41:1) [M+OOH]+	668.619	13.7681	Cerd	RevPhase_positive	2.18537	2.9403	2.76803	2.49985	2.33048	2.60498	1.90728	1.46387	2.49758	1.9295	3.24266	2.29651	2.26233	1.65769	2.46064	2.41664	1.62122	2.36162	2.47768	2.30753	2.22923	1.20616	2.42495	1.9835	3.22042	2.3118	1.04945	1.8874	2.72712	3.27546	1.15371	1.28379	2.15663	2.11386	1.92144	2.54784	1.44772	2.0056	2.03391	2.32194	3.80942	2.64038	2.34006	2.27573	1.72485
Cer(d41:2)	634.615	13.9467	Cerd	RevPhase_positive	2.88409	3.35138	3.37783	2.9347	3.26971	3.10023	2.523	5.90599	2.39192	2.34707	3.8359	2.6045	2.60698	2.74565	3.07713	2.65898	4.13946	3.26444	2.64893	2.83771	3.85539	1.46643	2.43396	3.47373	3.31995	2.48486	1.60764	2.1595	2.84722	3.24264	2.07873	2.58606	3.67209	2.36008	2.26127	3.00181	1.96485	2.01141	2.91043	2.71982	3.57923	3.75583	3.87143	2.21554	2.68893
Cer(d41:2) [M+OH]+	650.609	13.3396	Cerd	RevPhase_positive	0.0989494	0.173553	0.267401	0.290245	0.136591	0.28017	0.121192	0.196034	0.119166	0.19068	0.20819	0.293808	0.144893	0.149031	0.158045	0.123427	0.217003	0.20544	0.10951	0.19417	0.244401	0.565605	0.485155	0.143985	0.251019	0.253931	0.144937	0.219223	0.138282	0.267672	0.187306	0.0810276	0.403228	0.151886	0.197671	0.19805	0.231238	0.15453	0.256452	0.438005	0.430796	0.252683	0.143372	0.186371	0.128731
Cer(d41:2) [M+OOH]+	666.603	11.8549	Cerd	RevPhase_positive	0.0885657	0.192348	0.898622	0.190828	0.450936	4.53923	0.204904	0.867432	0.222363	0.49772	0.692634	0.160327	0.171558	0.149319	0.144273	0.135301	0.194172	0.202819	0.16216	0.17026	0.190212	0.598938	1.08928	0.214614	0.119151	0.184736	0.289409	0.110193	0.0738661	0.133059	0.700229	0.108229	0.0453563	0.22757	0.0873405	0.332885	0.367221	0.141963	0.134484	0.772687	0.279125	0.116938	0.115736	0.28099	0.170067
Cer(d42:0)	652.661	14.5411	Cerd	RevPhase_positive	2.56485	6.78644	4.18179	4.74278	2.21514	4.32508	2.04495	7.97795	2.11864	2.8262	3.65728	4.42764	4.12456	2.1766	2.60508	4.71094	6.66808	3.55066	3.47175	2.12651	5.57263	3.91736	6.34429	3.04086	2.03689	4.19426	1.7805	2.57562	4.0688	5.48846	2.26977	3.2618	3.58569	3.2706	2.15761	2.30548	2.07308	2.48933	2.84287	5.96489	3.63544	2.13557	2.96186	2.62694	2.45826
Cer(d42:0) [M+OH]+	668.656	14.2121	Cerd	RevPhase_positive	1.2702	1.95488	2.4017	2.15606	1.59171	2.07769	1.07117	2.2849	1.37925	1.81235	2.34312	2.3421	1.96995	1.76812	1.50219	1.59052	2.20376	2.65138	1.3285	1.67434	2.95937	3.15283	2.91742	1.73035	1.51118	2.61341	1.28259	1.57147	1.93607	2.20373	1.64145	1.65746	2.30522	1.85019	1.34714	1.45876	1.57963	1.4731	2.23487	2.3116	2.36635	1.54631	1.44134	1.92078	1.54837
Cer(d42:0) [M+OOH]+	684.651	13.9826	Cerd	RevPhase_positive	0.391524	0.683889	0.972522	0.744359	0.57432	0.794912	0.548003	0.987019	0.560398	0.660435	0.873519	0.93247	0.623617	0.515201	0.470112	0.484226	0.798492	0.910457	0.433646	0.608826	0.890397	0.947678	1.08114	0.833329	0.510758	0.877588	0.409687	0.676502	0.749522	0.789013	0.478102	0.466824	0.835901	0.634877	0.492202	0.55226	0.502624	0.681558	0.842958	0.883464	0.856813	0.575975	0.583714	0.695072	0.604459
Cer(d42:1)	650.645	14.4404	Cerd	RevPhase_positive	72.0605	67.1612	81.805	79.1658	48.9256	75.3385	41.1481	67.6716	54.9912	55.0899	75.2969	61.492	66.1798	63.8596	69.0825	62.9834	72.3506	83.9697	73.5862	54.6738	66.553	33.0337	69.0149	52.5475	41.5034	66.8112	40.6381	53.9729	66.0051	75.5785	40.8238	39.8422	55.084	60.0635	59.0049	41.8017	32.16	43.435	63.0182	64.0449	62.2179	49.5845	64.9045	60.4141	41.3602
Cer(d42:1) [M+OH]+	666.64	13.8568	Cerd	RevPhase_positive	0.904905	0.922559	1.08271	0.916105	0.737934	0.985807	0.61546	1.62933	0.493875	0.690758	1.22483	0.658555	0.978124	0.689866	0.652129	0.783457	1.39237	0.845401	1.12951	0.63513	1.34405	0.383544	0.702577	1.20925	0.686055	0.709736	0.490913	0.600841	0.927966	0.882637	0.532788	0.64804	0.873947	0.639065	0.59068	0.739929	0.438752	0.502458	0.667598	0.705782	1.31941	0.640155	1.32757	0.675374	0.670797
Cer(d42:1) [M+OOH]+	682.635	13.7644	Cerd	RevPhase_positive	0.696595	0.389171	0.433082	0.27332	0.185364	0.281308	0.224072	0.581837	1.05494	0.123582	0.475644	0.243734	0.305243	0.181793	0.224618	0.628787	0.291121	0.321455	0.334056	0.168016	0.337502	0.0736306	0.391041	0.251336	0.229591	0.757977	0.194216	0.19167	0.328303	0.242293	0.168905	0.11745	0.340801	0.185746	0.264811	0.300347	0.188954	0.104419	0.216828	0.28173	0.801694	0.367149	0.899086	0.321581	0.160451
Cer(d42:2)	648.629	14.1082	Cerd	RevPhase_positive	56.6597	69.7339	72.0495	60.6873	47.4782	63.2396	44.5347	104.838	40.8955	44.6894	62.2075	46.799	57.7146	48.14	57.5724	54.3937	97.6075	60.5303	60.6793	46.1955	72.7625	34.1722	44.8938	57.8729	45.3948	51.0694	38.2623	43.534	57.6064	58.4366	47.705	47.7388	56.5884	48.5082	46.6615	46.4694	38.3815	40.8209	49.0982	47.0546	63.264	50.1667	71.1411	45.2586	44.6279
Cer(d42:2) [M+OH]+	664.623	13.5538	Cerd	RevPhase_positive	0.578434	1.02248	1.22791	0.910584	0.708758	0.944266	0.49509	0.840836	0.646354	0.626693	0.940421	1.25378	0.739721	0.642459	0.377542	0.621988	0.799052	0.821942	0.518045	0.783253	1.36433	2.01933	1.63401	0.892191	0.672345	1.02636	0.623092	0.769309	1.01311	0.802701	0.686596	0.714953	1.13978	0.771698	0.555181	0.610942	0.724816	0.671524	0.866396	1.25304	1.3562	0.888452	0.698261	0.802355	0.808844
Cer(d42:2) [M+OOH]+	680.619	13.889	Cerd	RevPhase_positive	7.642	10.5784	11.6532	8.24494	7.95341	10.0864	6.07854	6.38524	9.78555	6.32675	10.7095	8.64117	7.99288	5.10678	7.374	7.06634	6.07977	7.36719	8.74938	6.68124	7.85217	2.75892	7.43076	8.53126	9.42631	9.72673	2.9446	5.88861	10.6776	10.8473	3.19102	3.60538	6.60516	6.58575	6.43416	8.13209	3.58957	6.89868	6.68702	7.4592	16.0398	7.5218	8.9442	7.8343	5.071
Cer(d42:3)	646.613	13.8204	Cerd	RevPhase_positive	8.92074	15.3536	14.5558	12.724	11.5536	12.5449	10.781	26.7251	8.90124	9.93045	11.7413	10.145	12.4224	9.34158	8.82125	9.3767	20.4743	10.4503	12.0023	9.00227	16.3258	6.14346	8.60752	13.5294	12.2971	10.3132	7.07884	8.93312	12.0444	11.4245	9.68076	12.0183	13.5234	9.27157	9.29903	12.3468	7.62745	9.11609	9.96422	7.99756	14.817	12.6986	16.4988	9.07623	10.8494
Cer(d42:3) [M+OOH]+	678.603	13.6246	Cerd	RevPhase_positive	2.65173	3.88049	4.43509	2.43947	2.90728	4.09687	1.97639	2.3025	3.47273	2.31846	3.62952	3.55476	2.38791	1.69226	2.48222	2.72908	2.37442	2.75993	3.23324	2.39064	2.92519	0.881443	2.38702	3.19419	2.94922	3.29828	1.03062	1.97707	4.08534	4.95014	1.09065	1.02689	2.17919	2.41368	2.14616	2.52623	1.48934	2.97574	2.43836	3.22983	6.07579	2.55515	3.29384	2.44165	1.76754
Cer(d42:4)	644.598	13.5367	Cerd	RevPhase_positive	0.185634	0.223895	0.504012	0.350286	0.269816	0.290187	0.124054	1.45028	0.148654	0.264087	0.203487	0.212658	0.287264	0.177274	0.188128	0.197485	0.744746	0.1517	0.3688	0.230774	0.259327	0.148376	0.238895	0.261939	0.212313	0.157757	0.196828	0.182435	0.359965	0.28086	0.397588	0.398761	0.432181	0.22194	0.22642	0.196115	0.303512	0.307377	0.263664	0.138441	0.347803	0.318155	0.531403	0.17536	0.331194
Cer(d42:4) [M+OOH]+	676.588	13.2931	Cerd	RevPhase_positive	0.705698	1.11616	1.05429	0.569907	0.659357	0.796881	0.699682	0.165324	1.05694	0.376046	1.16473	1.27796	0.494889	0.438844	0.72903	0.540669	0.301419	0.738343	0.565346	0.493382	0.762522	0.463033	0.81998	0.81588	1.00691	0.949492	0.20803	0.46004	0.904097	1.01742	0.397143	0.267355	0.655884	0.629316	0.457908	0.697206	0.412939	0.743791	0.60707	0.627746	1.95897	0.677913	0.651895	0.763806	0.474461
Cer(d43:0)	666.675	14.7356	Cerd	RevPhase_positive	0.429505	1.22898	3.1475	1.12983	0.640098	0.745224	0.157768	1.14342	0.493397	4.60166	1.25009	1.75664	0.768298	0.668959	0.514367	0.656563	0.429593	2.41846	0.443138	0.743359	1.14276	2.58235	2.14067	5.62982	0.735472	1.44734	0.518556	0.834908	0.894851	1.56757	0.504112	1.04327	1.31398	0.695553	0.603895	4.99695	1.75463	0.741313	1.12761	1.27291	3.19886	0.758759	0.62887	0.631216	0.5097
Cer(d43:0) [M+OH]+	682.672	14.4743	Cerd	RevPhase_positive	0.686239	1.05445	1.37288	1.3519	1.07665	1.11125	0.717703	1.34728	0.720406	1.15341	1.23394	1.6032	1.42198	0.900464	0.785885	0.835887	1.1794	1.59438	1.02443	0.757526	2.06762	2.13724	2.31707	1.21939	0.801057	1.54693	1.11298	0.819835	1.28859	1.48657	0.899434	0.927405	1.48037	1.3157	1.05159	0.985975	0.702186	1.05486	1.32935	1.55628	1.50279	0.893383	0.690556	1.23683	0.919439
Cer(d43:1)	664.661	14.6103	Cerd	RevPhase_positive	294.309	391.996	356.1	308.973	272.312	300.124	264.767	269.039	297.087	298.089	417.535	317.732	324.035	286.577	382.335	332.602	268.738	466.738	312.975	278.209	451.712	374.824	351.688	350.201	286.96	431.389	262.977	287.408	357.45	355.664	288.803	303.004	354.383	371.479	320.888	301.803	233.817	240.083	305.584	299.827	407.081	268.949	276.604	320.944	265.502
Cer(d43:1) [M+OH]+	680.656	14.4492	Cerd	RevPhase_positive	0.251421	0.316584	0.391346	0.391469	0.199788	0.324183	0.24359	0.33385	0.250329	0.295313	0.264284	0.292891	0.284502	0.262032	0.26502	0.247091	0.187409	0.254232	0.237829	0.252451	0.36807	0.615687	0.658795	0.282	0.231313	0.356661	0.24042	0.336561	0.343061	0.20439	0.259203	0.278671	0.305693	0.293912	0.19872	0.23853	0.212994	0.246758	0.308251	0.37349	0.343941	0.260305	0.177649	0.287778	0.167789
Cer(d43:1) [M+OOH]+	696.651	14.1883	Cerd	RevPhase_positive	0.664593	0.686355	0.731709	0.728613	0.712348	0.798311	0.542726	0.678216	0.806092	0.457424	0.974901	0.643192	0.673307	0.365119	0.667682	0.763636	0.576121	0.405069	0.665217	0.521389	0.43197	0.335732	0.64016	0.539935	0.711119	0.681333	0.283892	0.469467	0.941726	0.845361	0.290103	0.353993	0.424524	0.439341	0.417137	0.773493	0.305187	0.583396	0.529719	0.764703	0.833819	0.654572	0.608946	0.69295	0.421678
Cer(d43:2)	662.645	14.2612	Cerd	RevPhase_positive	1.72946	2.26643	2.09045	1.71522	1.65574	1.83251	1.27044	2.37598	1.2411	1.38512	2.22908	1.573	1.61855	1.36625	1.70676	1.74618	2.16605	2.0782	1.42367	1.40609	2.37793	1.7183	2.19139	1.92518	1.47259	1.87817	1.04389	1.42654	1.93589	2.04306	1.19198	1.56956	1.91594	1.67446	1.40984	1.55859	1.00565	1.02905	2.07397	1.77565	2.06862	1.53959	1.84348	1.57328	1.43904
Cer(d43:2) [M+OH]+	678.64	13.7694	Cerd	RevPhase_positive	0.403551	0.835784	1.17808	0.974261	0.782171	0.787923	0.306493	0.707176	0.484413	0.707845	0.849721	1.2138	0.659283	0.643686	0.489585	0.532503	0.863535	0.961224	0.538275	0.599974	1.11344	1.40848	1.52354	0.784328	0.804967	1.15958	0.415133	0.547441	0.823062	0.952196	0.468079	0.507038	1.05969	0.597735	0.482273	0.514386	0.655484	0.762701	1.02401	1.10304	1.18437	0.686957	0.424763	0.782761	0.617875
Cer(d43:2) [M+OOH]+	694.635	13.8754	Cerd	RevPhase_positive	2.0141	2.69639	2.90521	2.26099	2.21835	2.99257	1.71627	1.8423	2.67344	1.82561	2.89162	2.28253	2.25215	1.54366	2.03836	2.01469	1.76656	2.21828	2.41665	1.90124	2.02389	0.78718	2.1266	2.40002	2.62837	2.77822	0.799486	1.80468	2.99535	2.83331	0.960343	1.04447	1.73364	1.86111	1.87121	2.17246	1.05868	1.87235	1.89046	2.07102	4.15967	2.14783	2.38395	2.07013	1.59894
Cer(d43:3)	660.63	14.021	Cerd	RevPhase_positive	0.113303	0.176305	0.135878	0.109386	0.136043	0.161574	0.0971588	0.400642	0.115634	0.108408	0.153733	0.0709159	0.124711	0.109944	0.10035	0.132503	0.295167	0.127069	0.143077	0.0911303	0.0978677	0.0663196	0.0912471	0.124057	0.120168	0.104292	0.0660653	0.0906673	0.10622	0.223308	0.097115	0.154444	0.280649	0.0847973	0.10344	0.184339	0.090039	0.0629893	0.139468	0.0786026	0.166469	0.1392	0.168529	0.0749054	0.128627
Cer(d43:3) [M+OH]+	676.624	13.6601	Cerd	RevPhase_positive	0	0.0417641	0.18308	0.0388536	0.0964262	0.0476497	0	0.0942526	0.0627734	0.0716479	0.0544384	0.161605	0.0378064	0.0908249	0.0617485	0.0270071	0.0089992	0.15721	0	0.105993	0.0149321	0.0992755	0.271034	0.0443262	0.176665	0.540587	0.240364	0.0730564	0.237563	0.0181366	0.0883962	0.0895773	0.101816	0.0235037	0.0289446	0.0640077	0.068347	0.101928	0.125294	0.0277811	0.170764	0.0595835	0	0.227592	0.11252
Cer(d43:3) [M+OOH]+	692.619	13.6424	Cerd	RevPhase_positive	0.535626	0.584417	0.779799	0.317071	0.634892	0.778588	0.521648	0.446206	0.695021	0.416104	0.738268	0.58111	0.475209	0.286851	0.540307	0.443352	0.438325	0.502094	0.721863	0.557398	0.473817	0.145213	0.45961	0.381107	0.507917	0.539444	0.184748	0.366326	0.488243	0.837466	0.220567	0.186505	0.283863	0.429471	0.353891	0.410801	0.181372	0.729821	0.543404	0.641282	1.02745	0.436331	0.653311	0.561828	0.274231
Cer(d44:0)	680.691	14.8608	Cerd	RevPhase_positive	1.24472	4.1634	3.48478	2.93372	1.94428	2.06134	1.74623	2.88205	1.7852	2.15304	3.02001	4.89429	2.45923	1.79524	1.41359	1.79816	2.51807	3.141	1.39614	2.18754	5.31604	7.04868	6.10723	2.89641	2.1302	5.02874	2.07308	2.37685	3.23817	3.71564	2.19946	2.48781	3.97808	2.05844	1.80037	1.9218	2.52801	2.1443	2.53267	3.12379	4.44148	2.55052	1.83095	2.71615	2.07637
Cer(d44:0) [M+OH]+	696.687	14.5745	Cerd	RevPhase_positive	0.568035	1.19763	2.41335	2.13432	1.24275	1.77999	0.950153	1.3748	1.13432	1.33563	1.82046	2.43643	1.55419	1.19967	0.80762	1.37007	1.51615	2.34636	0.989992	0.620423	3.25987	3.17948	3.77344	1.87478	0.622757	2.31815	1.00842	1.36867	1.66839	2.14966	1.29843	1.25538	2.12262	1.67942	1.18112	1.36591	1.42129	1.38476	2.10643	2.56366	1.87487	1.62423	0.912875	1.69413	1.25336
Cer(d44:0) [M+OOH]+	712.683	14.3593	Cerd	RevPhase_positive	0.312705	0.471178	0.684845	0.577173	0.370677	0.457662	0.248955	0.442406	0.352836	0.41808	0.514419	0.729082	0.490948	0.355852	0.342092	0.241595	0.372628	0.645751	0.335632	0.361557	0.802351	1.02935	1.02481	0.487649	0.357245	0.701295	0.317336	0.356319	0.476804	0.512299	0.341633	0.382576	0.63303	0.515684	0.31486	0.334836	0.401377	0.432827	0.66877	0.666155	0.667248	0.396722	0.298914	0.519785	0.371886
Cer(d44:1)	678.676	14.7711	Cerd	RevPhase_positive	1.55533	5.10709	2.61777	2.29974	1.79874	1.93795	1.76693	4.47204	1.30064	2.09393	3.01127	2.89103	2.08428	1.89625	1.79792	1.89836	4.27567	2.78911	1.46949	1.99009	4.24466	6.51712	4.1437	2.91817	1.90413	3.09071	1.91822	2.44865	2.99507	3.64193	2.56845	3.32041	4.27811	2.03486	1.6711	1.86694	2.32045	1.44112	2.70592	2.23549	3.61856	1.91751	2.19615	2.22783	2.00545
Cer(d44:1) [M+OH]+	694.671	14.5567	Cerd	RevPhase_positive	0.137811	0.199804	0.321641	0.171026	0.208812	0.337203	0.245024	0.249872	0.136157	0.329886	0.258864	0.183848	0.358657	0.144953	0.11126	0.220762	0.190722	0.200104	0.118897	0.301332	0.38926	0.490776	0.982076	0.284751	0.134948	0.394893	0.0540711	0.287043	0.196509	0.224938	0.242422	0.168247	0.189091	0.399581	0.262611	0.161475	0.152067	0.224318	0.403147	0.349853	0.190117	0.180182	0.265253	0.470628	0.302821
Cer(d44:1) [M+OOH]+	710.667	14.5235	Cerd	RevPhase_positive	0.198421	0.138895	0.159745	0.23288	0.218465	0.269378	0.125585	0.139057	0.246198	0.119405	0.176641	0.230433	0.260476	0.100035	0.152902	0.16149	0.163009	0.162055	0.290614	0.170581	0.136187	0.0380886	0.372436	0.120275	0.139706	0.192927	0.0541669	0.0920582	0.249733	0.208293	0.0396168	0.104774	0.0549876	0.095772	0.102769	0.172325	0.06737	0.144686	0.140841	0.233093	0.1568	0.121969	0.144153	0.125722	0.123506
Cer(d44:2)	676.661	14.4929	Cerd	RevPhase_positive	1.45245	2.54167	2.08231	2.0325	1.25222	1.88232	1.1492	4.99784	1.03911	1.4745	1.67588	1.71614	1.85467	1.31083	1.28319	1.49233	3.45456	1.86002	1.5461	1.20981	2.51907	2.2088	2.74565	1.55142	1.03553	1.98157	0.928195	1.47879	1.75685	2.07926	1.05563	1.77657	1.96571	1.52367	1.25837	1.48099	0.954158	1.08322	1.68753	2.07509	1.94658	1.1633	1.68306	1.57154	1.15764
Cer(d44:2) [M+OH]+	692.656	13.9471	Cerd	RevPhase_positive	0.414532	0.941516	1.48157	1.2173	0.737952	1.27361	0.550468	1.27823	0.765808	0.772089	0.99905	1.50748	0.951124	0.719228	0.632592	0.618826	1.12133	1.18526	0.625745	0.820261	1.51391	1.8716	2.04743	1.00083	0.983043	1.45393	0.575782	0.762022	1.07091	1.24946	0.737855	0.739675	1.4737	1.00878	0.684313	0.731096	0.883802	0.890923	1.22906	1.66646	1.42394	0.864471	0.772063	1.02406	0.735128
Cer(d44:2) [M+OOH]+	708.651	13.893	Cerd	RevPhase_positive	0.131117	0.23555	0.291967	0.225355	0.160145	0.298804	0.117673	0.098897	0.274758	0.194865	0.222626	0.223158	0.229646	0.138269	0.161895	0.160908	0.0845008	0.205516	0.135298	0.186466	0.188811	0.101475	0.202529	0.184106	0.23493	0.30814	0.0541382	0.127656	0.207058	0.233983	0.0833565	0.102692	0.112939	0.130581	0.174768	0.273714	0.105557	0.172031	0.151449	0.268973	0.393943	0.189151	0.187474	0.256914	0.123077
Cer(d44:3)	674.645	14.1973	Cerd	RevPhase_positive	0.378824	1.13523	0.527035	0.53181	0.518311	0.529673	0.568898	2.49077	0.466579	0.510513	0.45231	0.377421	0.512748	0.427202	0.40814	0.557048	1.71799	0.564655	0.524816	0.498822	1.14187	0.578096	0.680449	0.651023	0.450407	0.58435	0.39995	0.57258	0.63947	0.568241	0.619769	1.07886	0.645905	0.478077	0.274924	0.603444	0.461414	0.421917	0.576956	0.630044	0.638878	0.546459	0.775642	0.486668	0.540487
Cer(d44:3) [M+OOH]+	706.634	14.0168	Cerd	RevPhase_positive	0.585197	0.965322	1.04829	0.757064	0.631769	0.666169	0.59374	0.478062	0.298292	0.379051	0.784162	1.10597	0.672763	0.38954	0.44966	0.393956	0.594464	0.931324	0.577299	0.389287	1.21855	1.29001	0.816402	1.04164	0.56412	1.16542	0.490158	0.537428	0.892014	0.972443	0.547721	0.411164	1.11986	0.55593	0.469094	0.464745	0.580887	0.474273	0.561836	0.579672	1.10235	0.652661	0.596903	0.670303	0.47975
Cer(d45:0)	694.708	15.0033	Cerd	RevPhase_positive	0.69515	1.21425	1.76331	1.56037	0.99325	1.16914	0.771658	1.163	0.866374	1.30039	1.32386	2.3611	1.12084	1.04419	0.910092	0.942607	0.985658	1.75761	0.781717	1.21024	2.16769	2.46082	2.90053	1.31229	1.15749	2.00291	0.918295	1.04181	1.80538	2.01494	1.23276	1.02651	1.60034	1.40934	1.01709	1.01074	1.25701	1.31504	1.67618	1.89313	1.96449	1.1407	0.798315	1.46963	1.07332
Cer(d45:0) [M+OH]+	710.702	14.7356	Cerd	RevPhase_positive	0.585967	2.11271	3.09684	1.4058	0.895367	1.5367	0.807032	1.57931	0.843532	1.85191	2.13247	3.09404	1.58543	0.622762	1.16178	0.858934	1.98631	1.57203	0.339249	1.03132	3.28391	1.72682	1.61981	1.1399	0.695365	2.96226	1.3456	0.579199	1.35789	2.41593	0.862931	1.27101	2.97775	0.902109	0.953502	0.624994	1.51937	1.08025	1.9766	1.51832	1.11982	1.57539	0.66808	1.54056	1.48689
Cer(d45:0) [M+OOH]+	726.698	14.5099	Cerd	RevPhase_positive	0.221235	0.360383	0.628447	0.632054	0.332577	0.454121	0.253746	0.385541	0.300396	0.405371	0.510611	0.675246	0.4578	0.380202	0.30791	0.355955	0.397547	0.640923	0.335464	0.34721	0.809944	0.917501	1.13334	0.43737	0.376257	0.613849	0.279535	0.296164	0.502447	0.518139	0.280943	0.291372	0.613624	0.457053	0.368549	0.30259	0.306104	0.389403	0.657511	0.711819	0.67642	0.337897	0.224944	0.449379	0.336494
Cer(d45:1)	692.692	14.9217	Cerd	RevPhase_positive	1.37223	2.69416	2.44131	1.74442	1.69849	1.56879	1.50821	1.7598	1.41574	1.91372	2.46099	2.56113	1.79071	1.75522	1.64509	1.52042	1.8718	2.65369	1.41909	1.76428	2.69517	3.69552	2.87176	2.07786	2.04811	2.65217	1.66834	1.71231	2.26758	2.18921	1.7494	2.04889	2.39344	1.60462	1.46085	1.85033	1.67343	1.5213	1.84816	1.79197	2.92568	1.85196	1.42487	1.93736	1.43902
Cer(d45:1) [M+OH]+	708.687	14.6999	Cerd	RevPhase_positive	0.113403	0.142342	0.253449	0.213115	0.176404	0.228576	0.173823	0.150258	0.156623	0.302285	0.0761505	0.240736	0.140838	0.208539	0.149091	0.128222	0.219273	0.218504	0.195147	0.233319	0.256685	0.80925	0.636213	0.10858	0.11034	0.269927	0.194453	0.196898	0.126656	0.196437	0.179347	0.147762	0.277446	0.300058	0.234931	0.156849	0.149382	0.170392	0.326602	0.287359	0.194394	0.169146	0.112166	0.31041	0.12949
Cer(d45:1) [M+OOH]+	724.682	14.4748	Cerd	RevPhase_positive	0.0783239	0.0772825	0.170512	0.118033	0.114744	0.107575	0.0500869	0.0576096	0.08357	0.0649353	0.100966	0.115244	0.0382158	0.0641553	0.0655649	0.0736215	0.117779	0.0997787	0.105324	0.0923712	0.0642364	0.074558	0.154827	0.0842179	0.0894682	0.0667453	0.0489431	0.0693816	0.0839831	0.0862007	0.0197669	0.0532998	0.071175	0.0404491	0.0496138	0.0909009	0.0201951	0.0390216	0.0567548	0.0733451	0.141517	0.0591078	0.0629661	0.0805754	0.0539609
Cer(d45:2)	690.676	14.7177	Cerd	RevPhase_positive	0.200228	0.507934	0.773182	0.419699	0.186826	0.299437	0.259903	0.358466	0.278511	0.37683	0.519216	0.976081	0.319467	0.379173	0.347997	0.281191	0.366821	0.582449	0.181311	0.538381	0.91414	1.68599	0.582897	0.49651	0.195507	1.06413	0.327314	0.366056	0.490734	0.721576	0.429035	0.312593	0.747251	0.580233	0.202987	0.25283	0.202879	0.303765	0.559147	0.622318	0.837312	0.443963	0.279473	0.504054	0.369189
Cer(d45:2) [M+OH]+	706.671	14.1438	Cerd	RevPhase_positive	0.291918	0.579236	0.806105	0.639928	0.487368	0.611941	0.300129	0.599079	0.457085	0.621347	0.447718	0.696201	0.469108	0.502251	0.427564	0.329649	0.580865	0.677761	0.282804	0.44158	0.834313	1.51381	1.09806	0.546199	0.521344	0.844156	0.334047	0.51594	0.573763	0.611877	0.426454	0.508328	0.804366	0.6026	0.361917	0.406866	0.432123	0.48755	0.726314	0.733582	0.859662	0.467343	0.413779	0.749947	0.434934
Cer(d46:0)	708.724	15.145	Cerd	RevPhase_positive	0.816091	1.63283	2.00101	1.7989	1.08382	1.4862	0.966553	1.47178	0.958859	1.84901	1.37851	2.83861	1.15435	1.21531	1.04494	1.21444	1.22018	2.0982	0.907553	1.18066	3.58627	2.13149	3.94614	1.78811	1.14737	2.85631	1.33472	1.03453	2.19913	2.34716	1.98344	1.0095	2.02108	2.32174	1.49034	1.20917	1.58491	1.55129	2.97356	2.19282	1.80806	1.13823	1.06584	1.6476	1.40706
Cer(d46:0) [M+OH]+	724.718	14.8775	Cerd	RevPhase_positive	1.79787	3.84425	5.54693	3.98063	2.84402	2.90003	2.26798	3.2643	2.2296	3.25227	5.01035	6.41712	3.23572	3.12931	2.14089	2.59184	3.83778	5.68271	1.79473	2.56733	7.70634	7.1802	7.97911	4.30753	3.06012	5.83362	2.60705	2.99283	4.31549	4.20396	2.98744	3.44703	5.79049	3.22579	2.78407	1.85983	3.72772	3.34435	4.19521	5.18838	5.89075	3.10727	2.38915	3.72505	2.73499
Cer(d46:0) [M+OOH]+	740.713	14.6828	Cerd	RevPhase_positive	0.670647	1.28685	1.65971	1.42827	0.830071	1.05984	0.665669	0.938026	0.975735	1.0059	1.48589	1.91189	0.968392	0.901956	0.845547	0.980568	1.13547	1.68579	0.655853	1.02864	2.36753	2.03079	2.26279	1.37136	0.764915	1.91655	0.791286	1.00733	1.23996	1.80929	1.05562	0.953792	1.58022	1.25902	0.967468	0.916016	0.840201	1.22202	1.70129	2.04509	1.60458	0.798347	0.857793	1.29467	1.01358
Cer(d46:1)	706.708	15.0571	Cerd	RevPhase_positive	0.42336	0.731601	1.00435	0.880758	0.65989	0.694196	0.516403	0.888812	0.553182	0.875729	0.670861	1.0918	0.649676	0.697385	0.540127	0.628006	0.769676	0.835626	0.416289	0.66294	1.32057	1.35941	1.90638	0.713666	0.684488	1.13349	0.642025	0.664414	0.920621	1.12561	0.784502	0.565259	0.932773	1.01799	0.771078	0.7849	0.763823	0.727769	1.28482	1.33106	0.933384	0.582614	0.535614	1.04044	0.714145
Cer(d46:1) [M+OH]+	722.702	14.8604	Cerd	RevPhase_positive	0.218836	0.29807	0.424138	0.290657	0.333702	0.264822	0.185593	0.462926	0.246145	0.45086	0.22542	0.536654	0.323867	0.221476	0.178109	0.224028	0.356501	0.23221	0.144277	0.327228	0.653469	1.39119	0.957172	0.146326	0.361652	0.334559	0.281386	0.275836	0.317323	0.333588	0.349819	0.374998	0.561076	0.45998	0.177102	0.277785	0.387284	0.33701	0.338426	0.62037	0.268817	0.396421	0.195398	0.461058	0.332789
Cer(d46:2)	704.691	14.8602	Cerd	RevPhase_positive	0.53482	1.31011	1.66326	0.952341	0.590014	0.722461	0.587301	0.821563	0.773854	0.725927	1.35737	1.82466	0.924027	0.567831	0.240063	0.699499	0.962022	1.37932	0.484431	0.852709	2.02534	2.87311	1.85079	1.58593	0.67666	1.95945	0.964228	1.0737	1.19861	1.1686	0.935164	1.01887	1.86187	0.884856	0.788438	0.634804	0.963748	0.893747	1.02233	1.445	2.1928	0.789862	0.58361	1.07347	0.794882
Cer(d46:2) [M+OH]+	720.688	14.2937	Cerd	RevPhase_positive	0.283832	0.485147	0.671946	0.672361	0.381826	0.526777	0.269054	0.447653	0.289951	0.461125	0.476097	0.725182	0.484303	0.397476	0.319594	0.317563	0.48047	0.664429	0.284378	0.334548	0.7218	1.10678	1.24412	0.46874	0.370597	0.694349	0.325727	0.367432	0.512934	0.543434	0.385612	0.348503	0.708815	0.53691	0.321185	0.338714	0.395732	0.426068	0.640295	0.801471	0.702245	0.39407	0.327341	0.528729	0.359229
Cer(d47:0)	722.739	15.2721	Cerd	RevPhase_positive	0.343744	0.760012	0.734137	0.7018	0.467277	0.575266	0.562528	0.787218	0.427124	0.91306	0.741322	1.62637	0.555936	0.49463	0.582214	0.537735	0.702725	0.835678	0.343198	0.490261	1.95191	1.23089	2.04453	0.833001	0.506068	1.49235	0.661583	0.419466	1.13948	1.1221	0.991602	0.361199	1.04438	0.986027	0.884611	0.497125	0.931535	0.7007	1.44029	0.900167	1.05352	0.534751	0.52716	0.74915	0.697312
Cer(d47:0) [M+OH]+	738.734	15.0032	Cerd	RevPhase_positive	0.884605	1.66738	2.5825	1.74395	1.44349	1.48894	1.00837	1.39325	1.2006	1.81949	2.08891	2.95062	1.2952	1.54631	1.10136	1.4812	1.76031	2.5343	1.05171	1.44964	2.94284	2.12512	3.4843	1.70004	1.27652	2.57883	1.16261	1.21401	2.57598	2.37036	1.48579	1.13509	1.97872	1.6294	1.43558	1.18529	1.55644	1.43112	2.3137	2.81698	1.9554	1.34989	0.948727	1.90042	1.31452
Cer(d47:0) [M+OOH]+	754.728	14.8248	Cerd	RevPhase_positive	0.354135	0.825219	1.3517	0.729158	0.555041	0.657566	0.664452	0.760126	0.570775	0.565925	1.07102	1.36458	0.631158	0.594319	0.448666	0.605523	0.791517	1.18497	0.422977	0.460052	1.84165	2.34374	1.82627	1.15724	0.960319	1.64858	0.695914	0.750181	0.837796	0.942502	0.841982	0.842516	1.52737	0.738225	0.549161	0.493544	0.885181	0.780044	0.716422	1.14708	1.65182	0.680474	0.320825	0.992528	0.633396
Cer(d47:1)	720.724	15.1985	Cerd	RevPhase_positive	0.173989	0.296703	0.395024	0.293481	0.223138	0.35528	0.254439	0.371615	0.19113	0.501116	0.19586	0.573551	0.263889	0.22011	0.250298	0.266324	0.259231	0.346359	0.168293	0.247214	0.759019	0.655019	0.923598	0.375276	0.312644	0.579718	0.307316	0.220943	0.471135	0.441375	0.456245	0.208997	0.389342	0.688968	0.397728	0.251418	0.399421	0.345206	0.664582	0.41861	0.337632	0.264338	0.318183	0.478382	0.340866
Cer(d47:1) [M+OH]+	736.718	15.0024	Cerd	RevPhase_positive	0.0892357	0.0864994	0.191155	0.180572	0.0966056	0.0767405	0.140687	0.156424	0.123211	0.166425	0.14483	0.174002	0.198201	0.156312	0.132408	0.14767	0.142797	0.145424	0.0972022	0.190033	0.196193	0.386507	0.354314	0.0988224	0.139818	0.16159	0.167799	0.10861	0.242011	0.160677	0.116746	0.100982	0.118426	0.131864	0.118614	0.135565	0.170631	0.153415	0.205257	0.257921	0	0.100943	0.0354523	0.199867	0.101117
Cer(d47:2)	718.708	15.0028	Cerd	RevPhase_positive	0.155313	0.323295	0.562543	0.306037	0.244285	0.324604	0.191013	0.316837	0.261687	0.362653	0.404325	0.594417	0.270206	0.284421	0.265456	0.17319	0.27186	0.46152	0.187315	0.258124	0.457326	0.537767	0.767352	0.285921	0.219269	0.621559	0.244265	0.248332	0.483876	0.590861	0.287905	0.217178	0.305069	0.356962	0.274158	0.235556	0.229879	0.300705	0.370307	0.425091	0.459422	0.315276	0.212009	0.30508	0.223758
Cer(d47:2) [M+OH]+	734.703	14.4847	Cerd	RevPhase_positive	0.138531	0.209165	0.373159	0.479318	0.184623	0.310086	0.107279	0.200439	0.148595	0.288114	0.225213	0.41192	0.29882	0.19407	0.156877	0.176275	0.208852	0.252002	0.186937	0.149779	0.437746	0.533367	0.949221	0.224804	0.192637	0.445856	0.147967	0.179396	0.250007	0.316007	0.146164	0.141695	0.375889	0.341472	0.160803	0.14297	0.112426	0.220811	0.378024	0.446909	0.420606	0.167866	0.147129	0.30621	0.239782
Cer(d48:1)	734.74	15.2899	Cerd	RevPhase_positive	0.189732	0.25767	0.370863	0.244267	0.0968037	0.141918	0.132082	0.290195	0.154729	0.296946	0.262795	0.750051	0.282847	0.156649	0.0745212	0.142348	0.170756	0.149676	0.115924	0.168993	0.468254	0.751467	0.969514	0.194273	0.149681	0.537164	0.26469	0.121838	0.211125	0.196831	0.247017	0.162729	0.366069	0.509418	0.285293	0.112881	0.117255	0.350988	0.812427	0.653	0.302788	0.179849	0.108447	0.44178	0.322474
Cer(d48:1) [M+OH]+	750.734	14.6102	Cerd	RevPhase_positive	0.209092	0.276365	0.219601	0.194361	0.231893	0.195259	0.23514	0.127106	0.214992	0.191004	0.26483	0.0979144	0.254341	0.123911	0.251707	0.234526	0.182234	0.154335	0.191509	0.217027	0.330791	0.316788	0.285584	0.225826	0.255235	0.223804	0.144197	0.220389	0.264263	0.160535	0.354488	0.275336	0.137996	0.204281	0.189518	0.262107	0.171728	0.142717	0.154375	0.244325	0.295908	0.205243	0.18671	0.314197	0.207663
Cer(d48:1) [M+OOH]+	766.729	14.4849	Cerd	RevPhase_positive	0.0181441	0.0132444	0.123536	0.182737	0.0360091	0.0383128	0.017452	0.040855	0.0353168	0.0458094	0.0329195	0.202451	0.132412	0.0361497	0.0413148	0.0282423	0.0420863	0.0354107	0.0358584	0.0333807	0.118579	0.102577	0.442112	0.0316851	0.0254714	0.0788276	0.0415585	0.0403303	0.0374872	0.0790454	0.0329683	0.0311497	0.0502813	0.0408009	0.0431581	0.0232934	0.0277018	0.0750092	0.0919765	0.159634	0.0217892	0.0529703	0.04998	0.0745519	0.0338418
CL(66:6)	1367.9	7.9699	CL1	NormPhase_negative	1.38649	2.83127	1.36712	1.47406	2.11236	2.99159	2.00701	3.35985	3.85079	3.81221	4.55574	4.08912	5.90667	4.47562	4.12851	2.47975	2.16156	2.37918	2.23227	2.26826	2.6606	3.12611	3.00964	4.07562	3.21466	0.591769	0.259192	0.764455	0.728724	0.953773	3.42245	4.82681	4.86934	5.16804	3.26217	5.95737	5.88631	6.9285	6.22447	6.91693	2.56866	1.51585	2.79722	2.21846	2.60311
CL(68:6)	1395.93	7.9299	CL1	NormPhase_negative	3.18038	5.69965	4.11014	6.12733	3.96924	8.59677	6.18423	8.5281	7.96797	7.35712	9.22202	7.04655	9.94	7.20324	6.68336	5.86	4.86239	6.47103	5.26978	5.27483	5.76653	7.94066	6.18948	6.79904	5.51469	1.60842	1.98234	1.95233	2.5362	2.35511	6.6577	6.76824	7.26747	8.10839	6.9164	10.1274	8.11089	11.9556	12.1097	10.0945	5.6378	4.23512	4.44632	5.22138	5.61163
CL(68:7)	1393.92	7.9016	CL1	NormPhase_negative	3.80162	3.25822	3.84374	3.94264	5.11464	6.91706	4.31196	8.3978	6.49048	5.65973	5.71793	3.69423	5.16947	4.44779	3.86151	3.32232	4.22301	3.43311	3.71302	3.62852	4.44772	3.97011	3.6187	5.62528	3.89637	0.400961	0.791459	0.981653	1.43888	0.539806	4.31525	5.25279	5.49368	6.14147	2.87673	5.81605	7.8762	8.23078	6.89122	7.69024	2.86669	2.59012	2.41185	3.39809	3.91657
CL(70:7)	1421.95	7.853	CL1	NormPhase_negative	34.7991	34.1249	35.8023	41.2865	29.2755	39.6725	29.2178	37.7257	36.0631	47.2328	28.3247	23.6234	28.4787	23.4369	25.4604	29.7006	24.5595	29.0314	30.2862	26.3084	25.0606	26.8683	23.3383	30.2954	25.7523	10.208	10.1384	10.3725	11.2232	10.1918	30.6869	33.8887	32.6812	37.7696	29.05	34.6232	33.6977	34.7519	33.7853	33.6582	27.5645	26.1341	28.091	27.4853	32.4064
CL(72:6)	1451.99	7.8407	CL1	NormPhase_negative	43.3458	39.141	29.809	44.6847	27.2649	51.3514	39.702	40.448	37.1966	45.9624	48.1018	41.8904	52.7828	42.5418	47.7034	24.4447	25.7873	31.585	33.6957	38.6617	33.1188	37.1834	35.1057	14.6877	35.627	22.359	19.4474	30.3497	19.2329	31.8236	44.658	36.7393	41.0164	51.1978	37.791	55.0448	45.9389	33.3284	44.3477	37.0678	33.8843	30.9556	41.6567	33.1112	34.3288
CL(72:8)	1447.97	7.7816	CL1	NormPhase_negative	843.88	899.756	937.143	1039.53	730.367	1073.94	881.3	1097.24	1126.4	1256.71	1085.22	949.571	1134.17	970.302	980.231	1028.57	876.262	915.476	975.422	887.857	730.124	720.572	665.264	764.094	687.346	493.203	533.987	547.472	663.365	520.063	913.161	1053.94	921.595	1101.53	871.063	1306.53	1142.07	1313.38	1047.97	1240.59	816.233	775.72	836.848	832.995	872.045
CL(72:9)	1445.95	7.7732	CL1	NormPhase_negative	17.8992	21.5634	22.0169	26.7989	12.3288	18.6581	16.0322	18.9436	18.8768	33.0543	26.7226	24.2641	30.2016	25.339	24.8327	19.6386	15.1779	15.2357	15.3614	14.5953	24.7771	24.7922	24.9471	27.51	26.4857	9.07596	10.1789	9.87423	13.6337	9.43077	21.2923	26.3875	23.4611	28.4606	21.3928	28.3402	28.8037	34.1633	25.7488	30.115	15.9847	14.0007	16.1372	16.6622	17.5386
CL(74:10)	1471.97	7.6863	CL1	NormPhase_negative	4.08987	4.64833	5.67815	3.86398	8.64819	11.7176	8.55966	11.2621	8.23486	8.69187	9.80168	7.6908	7.1291	5.8239	4.8421	4.99953	3.96475	6.91187	3.66092	6.15044	8.06375	8.52232	6.70441	8.75715	5.19676	4.52141	3.37103	3.35214	2.69936	2.57863	8.52795	11.6173	8.8341	8.06991	4.7515	11.6859	7.96392	6.51042	10.0348	11.4568	7.67608	6.25469	6.86506	5.42117	7.84779
CL(74:8)	1476	7.755	CL1	NormPhase_negative	5.28619	3.99484	1.80817	1.58311	2.65441	4.75933	5.5291	3.26023	7.93137	5.45376	8.27949	5.0325	5.68487	7.11517	5.90825	5.52124	5.9877	5.83062	6.26439	3.68511	5.67064	5.28376	4.71152	5.32435	2.48336	8.00105	3.15835	6.13678	6.33425	7.00565	7.23405	7.24674	5.93357	5.84158	6.21912	9.33965	3.91824	7.28431	7.76571	8.58284	3.84501	0.484785	1.47328	4.98133	2.54532
CL(74:9)	1473.98	7.7223	CL1	NormPhase_negative	5.78176	9.74814	10.2234	11.672	12.0983	15.5754	12.2867	16.1244	14.5914	11.7121	14.1854	13.5456	16.0457	12.9972	13.3039	9.8049	8.86713	10.1245	9.98377	10.9662	4.65324	5.0826	7.71424	8.45355	6.91918	6.72235	7.40364	6.722	7.30267	7.51176	8.74204	9.68798	10.7534	8.09422	8.56819	16.6672	13.662	14.8843	14.851	13.2394	12.935	12.016	11.3262	8.36462	13.3769
CL(76:11)	1497.98	7.6742	CL1	NormPhase_negative	2.66429	4.01681	4.0167	3.64439	4.24188	5.85438	2.78739	6.77944	5.53102	4.43432	5.75384	3.95286	5.62334	4.96489	6.03616	5.04506	3.67486	4.68832	5.53505	4.12119	5.45676	6.7846	4.93476	5.86608	4.05466	3.19231	1.25054	3.11897	2.83087	2.64982	4.4752	5.10479	4.78926	5.30449	3.53338	5.38095	4.49886	4.6977	4.57973	5.19983	5.62319	4.76912	5.35371	4.6244	5.80609
DG(24:0)	474.415	11.4093	DG_NH4	RevPhase_positive	1.22325	0.603569	0.769437	1.05131	0.532463	0.697021	0.63487	1.02245	0.630381	0.968758	0.701136	0.632768	1.0395	1.12803	1.06201	0.813899	0.689272	0.77978	0.57996	0.824241	0.806317	0.819052	1.404	0.444749	0.992306	0.607928	0.899678	0.964609	0.693649	0.874532	0.71022	0.589971	0.452132	1.01205	0.984634	0.864753	0.730829	0.733438	1.30161	0.909343	0.298001	0.829658	0.817606	1.02689	0.79469
DG(24:0) [M+OH]+	490.41	9.8678	DG_NH4	RevPhase_positive	0.269864	0.311023	0.301582	0.557745	0.528659	0.324412	0.167124	0.389928	0.408031	0.290701	0.270727	0.207247	0.370757	0.501587	0.622812	0.344323	0.432151	0.183436	0.481	0.427635	0.479587	0.527245	0.486869	0.191464	0.244156	0.170082	0.330378	0.465599	0.310014	0.179404	0.384425	0.518498	0.133196	0.499127	0.514819	0.316443	0.508955	0.467263	1.03663	0.529495	0.419947	0.396513	0.38681	0.461372	0.382965
DG(24:0) [M+OOH]+	506.405	9.6534	DG_NH4	RevPhase_positive	14.5504	8.84658	6.40582	13.4363	11.9105	12.2098	10.429	13.5652	12.3738	11.4392	7.5835	6.67727	14.2148	12.2486	13.0861	11.9741	13.0955	7.74196	13.119	12.0279	6.30254	12.9899	13.122	6.78543	11.8762	10.299	10.2995	12.1218	6.79887	7.64981	9.93384	12.1424	5.92938	11.6954	13.1629	19.8536	11.2909	11.0942	12.6819	12.3988	9.83907	13.5756	14.1566	11.9318	10.9592
DG(24:1)	472.4	11.0013	DG_NH4	RevPhase_positive	0.438949	0.442781	0.439742	0.499533	0.697451	0.728054	0.496597	0.502933	0.814019	0.356847	0.509085	0.361116	0.256136	0.603533	0.39795	0.478084	0.647917	0.506141	0.563799	0.405385	0.125044	0.650149	1.06056	0.362312	0.475698	0.446356	0.760928	0.560429	0.206775	0.390456	0.190482	0.564092	0.346616	0.33277	0.541299	0.67802	0.389765	0.636629	0.496465	0.637848	0.518571	0.490282	0.734946	0.537046	0.342919
DG(24:1) [M+OH]+	488.394	10.5	DG_NH4	RevPhase_positive	0.772413	0.568441	0.331898	1.14805	0.940826	0.554856	1.11112	0.688908	0.840004	0.471611	0.802228	0.442361	0.911957	1.01421	1.08526	0.742381	0.830234	0.627985	0.896281	0.633785	0.501293	0.891321	1.02719	0.596866	2.11437	0.36908	0.711892	0.855654	0.643518	0.625498	0.826366	0.94507	0.471549	1.44297	1.46634	1.22859	0.592246	0.581442	0.68515	0.799096	0.276305	0.726721	0.565088	0.5693	0.569678
DG(24:1) [M+OOH]+	504.389	9.7203	DG_NH4	RevPhase_positive	6.13952	6.20818	4.4424	7.15506	6.15025	6.94561	5.88441	6.02877	6.57997	5.92915	5.0403	3.97116	6.27404	6.64569	3.37467	6.08287	5.62061	4.72765	6.64852	6.19166	4.38487	5.53399	7.58797	4.13347	6.38226	4.65272	5.19481	6.2066	4.61079	5.0659	5.81961	6.18339	3.50916	6.37151	5.9604	6.90719	4.9217	5.62597	6.63707	6.16821	5.83672	6.26157	6.13817	5.81652	6.00916
DG(26:0)	502.446	12.0558	DG_NH4	RevPhase_positive	5.40771	5.81925	4.39668	5.73256	5.33572	6.3376	4.40455	5.92924	5.92095	4.70002	5.75803	5.03448	5.9651	5.69374	6.00832	5.50096	5.14457	5.26604	5.14306	4.3623	4.61195	5.57514	5.55668	4.2723	4.79139	5.11232	4.65899	4.23277	4.37441	5.27141	4.32416	4.64781	3.93409	4.83656	4.80696	6.89421	3.74494	4.38976	5.74397	4.47751	5.13315	3.90421	4.28801	5.07047	4.16774
DG(26:0) [M+OOH]+	534.436	10.5532	DG_NH4	RevPhase_positive	0.990473	0.739549	0.619521	1.12648	1.09115	0.966512	1.07924	0.915007	0.952795	0.888468	0.5241	0.463241	1.19471	0.829177	1.03742	0.91376	0.863627	0.505342	1.1635	1.19057	0.383524	1.19445	0.712844	0.461719	1.0482	0.633957	0.887144	1.23749	0.891292	0.843489	1.19906	1.45407	0.535791	1.12447	0.69001	1.11215	0.921147	1.01004	1.40234	1.18767	0.411285	0.820642	1.21997	1.01564	1.10902
DG(26:1)	500.431	11.6573	DG_NH4	RevPhase_positive	1.05978	1.13283	0.918396	1.0703	0.25473	1.53656	0.511806	0.62254	1.02947	1.1629	0.724267	0.976936	0.964116	0.785048	0.995408	0.470339	0.398966	0.39826	0.896036	0.608976	0.278063	1.22332	1.09919	0.618209	1.3114	0.413821	0.573706	0.622184	0.606891	0.700245	0.567001	0.638643	0.592273	0.886743	0.531822	1.77146	0.254527	0.688232	1.37775	0.554441	1.12024	0.830078	1.13046	0.543736	0.7301
DG(26:1) [M+OH]+	516.426	10.4625	DG_NH4	RevPhase_positive	2.09305	1.45255	1.36686	1.03504	2.15392	2.86662	1.35876	1.75012	2.26047	1.52293	0.961158	1.58524	1.76745	1.80461	2.47027	1.99184	1.79954	1.90127	2.27342	0.881296	1.5285	2.39446	2.43519	0.573887	1.96012	1.53725	2.79842	1.4748	1.58617	0.843836	2.27627	2.15684	1.09792	1.79325	2.18518	1.2547	1.91925	1.96264	1.21494	1.96034	1.66097	2.34017	2.08022	2.18326	0.735157
DG(26:1) [M+OOH]+	532.421	10.5528	DG_NH4	RevPhase_positive	0.644921	0.473063	0.299713	0.62365	0.526878	0.542834	0.46736	0.559354	0.527038	0.551851	0.478457	0.40039	0.616021	0.521247	0.894219	0.541861	0.373828	0.475376	0.487813	0.786149	0.259665	0.769775	0.779869	0.399645	0.591259	0.606765	0.577208	0.503026	0.4888	0.679736	0.552445	0.478733	0.316636	0.652697	0.5385	0.528573	0.279754	0.47783	0.666726	0.987672	0.392823	0.44285	0.494707	0.647629	0.343799
DG(28:0) [M+OOH]+	562.468	10.797	DG_NH4	RevPhase_positive	0.547894	0.207991	0.129875	0.516667	0.635828	0.364035	0.292629	0.287557	0.440745	0.559335	0.123788	0.0933546	0.327198	0.198505	0.377642	0.238882	0.353199	0.224885	0.411648	0.296941	0.292537	0.334167	0.37408	0.164094	0.319446	0.239965	0.221187	0.450628	0.142069	0.161034	0.354396	0.353321	0.156881	0.436397	0.223296	0.380934	0.246578	0.353938	0.13837	0.392646	0.234929	0.417223	0.417245	0.311425	0.384527
DG(29:0)	544.494	12.9188	DG_NH4	RevPhase_positive	3.31006	3.17415	2.22367	3.85708	4.01849	5.37939	3.18216	3.0498	2.42203	3.11628	3.16586	3.02233	4.16373	2.42688	4.16614	2.31309	2.11585	3.04755	2.12552	3.56405	5.32266	4.11887	8.25393	2.88543	2.89826	4.12815	2.63794	2.29876	3.956	2.62626	2.52762	2.19655	2.98122	3.5863	2.83598	6.17188	2.13171	2.29776	3.59125	2.75977	3.53122	4.56002	3.15221	3.36744	2.51053
DG(29:0) [M+OOH]+	576.484	10.1414	DG_NH4	RevPhase_positive	0.197035	0.0676064	0.156808	0.186614	0.0996835	0.134923	0.116289	0.12148	0.136355	0.125075	0.0885714	0.104711	0.25829	0.149158	0.191377	0.133716	0.152616	0.0957508	0.181908	0.14878	0.129906	0.178213	0.217024	0.101495	0.248022	0.118607	0.08416	0.210733	0.0599749	0.0546364	0.190309	0.170142	0.113573	0.124677	0.13466	0.224437	0.165701	0.0566932	0.102166	0.245963	0.0434097	0.165294	0.143981	0.222921	0.217993
DG(30:0)	558.509	13.1977	DG_NH4	RevPhase_positive	115.954	97.6202	69.679	87.9206	99.6352	157.654	57.3038	75.6376	102.546	74.336	101.635	78.5172	71.0661	79.2057	108.914	91.3038	46.9513	77.2091	95.352	106.914	59.3291	27.7818	101.756	64.8997	100.222	71.1596	30.4741	52.4116	98.1178	136.64	29.7585	36.9264	57.0063	72.9439	68.5468	123.226	35.7524	79.7433	100.074	94.6178	82.2958	83.4873	71.6792	70.3446	54.0898
DG(30:0) [M+OOH]+	590.5	11.0013	DG_NH4	RevPhase_positive	0.0548302	0.0146606	0.611257	0.0563989	2.84257	0.0650882	0	7.84412	0.0124484	0	0.0842622	2.89813	0.0610709	0.0340927	0.0560476	0.0638257	2.8633	0.0420543	0.0551456	0.0359988	0.0127679	0.353585	0	0.0278804	0.0620919	0.0267215	5.48288	0.0689905	0	0.0119585	2.08653	0.264367	0.0126601	0	0	0.467055	7.27369	0.0100694	0	0.0860332	1.04179	0.0551782	0.226624	0.0171804	0.0378464
DG(30:1)	556.494	12.8368	DG_NH4	RevPhase_positive	23.3766	30.2618	22.2494	22.1635	24.0681	41.761	14.8879	21.7704	24.7675	17.3825	23.1459	19.0519	17.5406	14.6243	22.9985	17.9759	12.1688	13.6678	21.9693	18.05	20.039	9.02318	29.4924	23.8337	28.7154	21.6609	6.57971	13.2474	22.6549	29.5183	7.36396	12.4635	18.2489	18.8211	13.3101	33.5201	6.90204	15.3879	26.2713	19.401	44.9889	20.0759	22.1415	13.8933	14.8865
DG(30:1) [M+OH]+	572.489	11.824	DG_NH4	RevPhase_positive	0.681054	0.287169	0.169483	0.495191	0.440971	1.2723	0.215875	0.39656	0.404829	0.791739	0.543424	0.140084	0.719687	0.236166	0.60867	0.480367	0.17549	0.616446	0.691144	0.389917	0.281586	0.750944	1.80189	0.293996	0.23791	0.450289	0.617783	0.327796	0.242157	0.265278	0.367816	0.301911	0.15274	0.653368	0.726944	0.279851	0.634949	0.381574	1.1984	0.578747	0.254605	0.349778	0.371735	0.567827	0.492072
DG(30:1) [M+OOH]+	588.484	10.9652	DG_NH4	RevPhase_positive	0.223907	0.143575	0.150382	0.320796	0.250647	0.191669	0.183013	0.269825	0.152507	0.0570804	0.108031	0.106092	0.184715	0.0622377	0.123896	0.133041	0.191794	0.103711	0.124989	0.0820318	0.0373278	0.124578	0.224436	0.0919272	0.209713	0.0770756	0.101201	0.190864	0.12654	0.134841	0.0560176	0.1371	0.0453953	0.15453	0.0556827	0.325602	0.268309	0.0636274	0.0901202	0.124378	0.0498761	0.21516	0.134823	0.220768	0.173001
DG(30:2)	554.478	12.4397	DG_NH4	RevPhase_positive	6.23708	6.03031	4.16176	3.83726	5.61808	8.88302	3.13463	4.30953	5.61652	3.66087	4.13153	3.56078	2.68314	2.78702	4.77444	4.29403	3.30933	3.17642	4.00338	4.20155	3.91994	1.89484	6.60136	4.21628	5.37971	5.35192	1.25835	2.55122	4.04041	7.88982	0.880572	1.84144	2.807	3.95033	3.93044	8.20742	1.35961	2.86558	6.25797	4.0699	9.74358	2.88724	4.97446	2.54129	2.81744
DG(30:2) [M+OH]+	570.473	10.9112	DG_NH4	RevPhase_positive	0.166461	0.0555644	0.145182	0.251577	0.158467	0.409172	0.106411	0.231227	0.0952011	0.0306401	0.0734626	0.0633706	0.196382	0.048057	0.127759	0.175819	0.182974	0.0545163	0.0626128	0.151665	0.024372	0.110132	0.294356	0.0475481	0.0745694	0.0611784	0.137298	0.119443	0.0703234	0.0588956	0.0383936	0.118133	0.0545247	0.0973722	0.0372119	0.181871	0.0681577	0.0579047	0.0978235	0.110907	0.0897188	0.15223	0.208652	0.10991	0.0894802
DG(30:2) [M+OOH]+	586.468	10.0262	DG_NH4	RevPhase_positive	0.297788	0.1079	0.214195	0.342413	0.413727	0.259814	0.176681	0.405639	0.409648	0.179612	0.107386	0.166782	0.320706	0.276973	0.414692	0.403809	0.511885	0.207525	0.174101	0.351615	0.105272	0.363025	0.630966	0.162382	0.314784	0.235889	0.336492	0.226686	0.120326	0.0413337	0.202627	0.236885	0.104154	0.284753	0.18065	0.513782	0.295831	0.339479	0.208317	0.531396	0.183858	0.188149	0.275639	0.334889	0.307409
DG(31:0)	572.525	13.394	DG_NH4	RevPhase_positive	21.9618	15.8842	15.7422	21.0168	20.5583	31.8581	11.0548	13.1618	16.9776	14.9665	19.3691	15.6418	17.394	15.3839	21.8438	17.5357	10.4236	15.4002	18.1704	19.6205	13.1887	10.5235	38.592	13.3514	17.8834	15.4654	9.98087	11.5866	17.2554	22.9912	8.42944	11.1068	11.1519	13.763	14.5333	21.3693	9.91683	16.9856	22.4075	21.3736	14.8519	17.9699	13.4211	16.4071	13.0738
DG(31:1)	570.509	13.1149	DG_NH4	RevPhase_positive	9.21503	6.68625	8.95017	10.192	9.23788	17.8448	5.33347	7.56147	8.41474	7.26592	7.58493	8.80625	9.90643	6.57701	7.99535	6.83787	5.14133	6.55718	9.54057	6.94011	11.0108	6.99496	26.5918	7.84337	7.93886	9.85944	4.72279	5.81903	7.97434	9.99105	4.52295	5.85042	8.40924	6.9625	5.8943	10.9693	4.89407	8.12501	10.7929	7.84376	9.93487	7.82346	6.69636	7.33763	6.79585
DG(31:1) [M+OH]+	586.504	11.5019	DG_NH4	RevPhase_positive	0.120186	0.0526993	0.104633	0.224333	0.209486	0.0805609	0.043588	0.149893	0.143384	0.0483584	0.0554484	0.0728513	0.17007	0.185488	0.172892	0.112125	0.0891441	0.0378163	0.110474	0.0723678	0.0403868	0.108488	0.370167	0.043414	0.101293	0.0214626	0.172495	0.097021	0.0944288	0.0881509	0.173947	0.14091	0.0565169	0.0736556	0.11126	0.126219	0.146166	0.102678	0.0559999	0.400922	0.0192063	0.15474	0.092897	0.0874904	0.207852
DG(31:1) [M+OOH]+	602.5	10.9655	DG_NH4	RevPhase_positive	0.11221	0.122449	0.0611736	0.129451	0.120525	0.136303	0.0441185	0.0992221	0.107204	0.0143145	0.0432299	0.0622908	0.112608	0.0786661	0.134018	0.0828585	0.109042	0.0807546	0.074574	0.0786447	0.0229726	0.210066	0.175419	0.0790881	0.0994079	0.0520798	0.118089	0.0735174	0.039832	0.0346777	0	0.068674	0.0552063	0.0379196	0.0613247	0.0967735	0.0342888	0.0191334	0.0482215	0.0871968	0.107151	0.143784	0.120446	0.0700068	0.0809976
DG(32:0)	586.541	13.6626	DG_NH4	RevPhase_positive	348.271	202.563	180.062	291.759	273.932	532.169	153.077	311.094	287.581	226.963	288.203	198.553	241.122	222.758	320.799	321.209	148.504	218.932	340.395	349.159	129.493	54.3126	253.061	126.977	246.055	163.406	91.4028	142.826	245.262	345.705	87.3482	68.2013	114.188	202.568	226.716	247.318	119.856	327.488	270.144	341.676	136.792	251.597	201.838	224.916	137.223
DG(32:1)	584.525	13.3217	DG_NH4	RevPhase_positive	326.282	259.385	258.954	284.968	293.74	565.052	172.341	252.165	304.464	213.546	229.609	226.517	206.514	201.702	284.847	240.478	169.33	167.642	324.976	262.005	162.656	48.9205	238.411	200.817	315.301	193.065	62.6214	140.858	268.183	354.238	68.0425	92.6213	156.104	223.045	196.179	367.553	73.0161	250.524	312.825	266.574	363.066	244.491	287.664	187.16	152.88
DG(32:2)	582.509	12.9857	DG_NH4	RevPhase_positive	74.7927	80.6558	72.9985	61.193	83.8229	110.398	47.1025	64.5366	80.1701	51.4639	68.3298	63.6122	46.273	49.033	62.5365	54.1809	44.3245	49.1332	64.8884	55.1894	55.6542	20.5553	76.0757	70.1921	80.2711	66.5909	19.9034	37.0783	77.4307	99.5414	21.0083	30.8109	51.8358	54.3455	46.706	99.4659	24.5028	56.0729	77.8851	65.9242	133.367	60.6397	73.6216	46.4585	44.3025
DG(32:3)	580.494	12.6679	DG_NH4	RevPhase_positive	4.14626	4.67443	4.88945	3.7403	4.76239	6.59935	3.25585	4.06039	5.1309	2.93651	4.92469	4.59152	3.69245	3.57048	3.43995	4.00642	3.07208	2.14027	3.85199	3.56819	4.50359	0.745038	4.73898	5.8127	5.57777	4.5566	1.12166	2.09881	2.61173	4.42794	1.23476	1.16033	4.30039	3.37941	3.37259	6.34443	1.62852	3.27152	5.21214	3.71338	10.1106	2.42279	4.06267	3.48363	3.1531
DG(32:3) [M+OH]+	596.489	10.9291	DG_NH4	RevPhase_positive	0.110477	0.0227578	0.047553	0.122349	0.0496383	0.105319	0.107621	0.104729	0.0870955	0.0864788	0.0732514	0.0218779	0.113718	0.0798044	0.0949269	0.0847236	0.11521	0.0486833	0.0488872	0.116284	0.0411484	0.0924817	0.08062	0.0432332	0.0796377	0.0434644	0.0840234	0.0678347	0.0550495	0.0447822	0.0554133	0.132199	0.0236901	0.0892736	0.0909172	0.107935	0.0572805	0.0339126	0.032893	0.067247	0.0669193	0.0796076	0.0816156	0.104671	0.0732648
DG(33:0)	600.557	13.8396	DG_NH4	RevPhase_positive	22.2323	14.104	13.2722	17.1555	30.2869	26.1597	10.2851	24.3396	17.3516	14.5671	21.6997	14.2978	16.2008	13.1667	33.1022	20.5613	9.9262	14.1264	15.3007	19.1626	16.6079	9.82758	37.92	9.70155	15.3733	12.9579	6.94318	9.83073	15.2687	22.723	7.82124	11.8547	8.03454	12.3951	14.4117	27.7699	8.64783	17.367	20.7243	22.4704	17.3639	16.6012	14.4316	14.8228	10.6452
DG(33:0) [M+OH]+	616.551	12.9821	DG_NH4	RevPhase_positive	0.0536381	0.0548747	0.700707	0.961344	0.177773	0.872364	0.0519322	0.444021	0.264626	0.464742	0.2797	0.698473	0.508522	0.573174	0.222938	0.311005	0.0805698	0.280947	0.0876238	0.255014	0.124824	0.782824	1.25159	0.440153	0.221754	0.46176	0.486848	0.375664	0.168844	0.229498	0.193137	0.282172	0.544559	0.308599	0.120235	0.421252	0.22113	0.537185	0.552495	1.12991	0.479189	0.372653	0.419714	0.237719	0.150003
DG(33:1)	598.541	13.5359	DG_NH4	RevPhase_positive	39.1059	27.1925	27.9636	34.8515	36.3051	72.5876	19.262	37.7425	31.985	24.5295	32.6903	30.3995	26.7052	21.708	40.2416	33.1103	20.9812	27.1668	36.1181	29.7319	21.8943	10.5275	40.5697	21.4209	32.9449	24.2271	10.1418	17.0122	30.4293	41.8806	10.1555	13.0104	17.5263	22.788	23.9641	38.4601	12.4258	29.9133	36.8983	40.0877	29.1346	27.6706	29.1467	24.4145	19.0984
DG(33:2)	596.525	13.2194	DG_NH4	RevPhase_positive	20.0679	17.7371	16.9265	17.6536	21.418	30.3718	11.8423	17.3505	18.2171	13.3574	18.751	15.5107	14.1318	13.9747	17.1215	16.1481	11.4625	14.6096	18.5359	15.8973	14.5608	8.3282	28.3215	16.1058	18.1629	16.1373	7.85342	10.4814	19.1156	24.5273	7.736	9.25397	11.6423	13.4884	12.6539	22.5817	8.82483	15.6742	21.2676	18.5425	21.0672	15.5909	16.2155	13.9771	11.5404
DG(34:0)	614.572	14.0908	DG_NH4	RevPhase_positive	224.44	114.463	115.99	176.294	209.047	308.578	104.848	236.981	202.485	148.501	199.238	138.83	167.487	137.159	227.252	232.39	104.934	157.58	209.357	205.64	87.6109	47.0781	186.85	85.3032	148.184	122.162	63.6694	95.9092	143.59	199.962	71.0316	65.6699	72.8001	128.391	158.163	169.908	94.6456	235.646	154.634	235.338	75.4065	153.912	129.725	152.419	102.268
DG(34:1)	612.557	13.7681	DG_NH4	RevPhase_positive	1866.73	1347.2	1572.22	1993.78	1705.97	3746.14	948.033	1682.4	1984.05	1329.82	1495.58	1346.63	1564.31	1164.09	1712.79	1643.63	1109.05	1126.83	2372.66	1703.86	825.129	260.921	1196.82	870.316	1728.72	1142.32	409.331	888.529	1653.76	2187.83	456.759	407.937	722.734	1330.12	1404.97	1615.17	521.803	1984.32	1684.74	1834.28	1458.63	1473.45	1686.96	1342.57	828.888
DG(34:2)	610.541	13.4659	DG_NH4	RevPhase_positive	753.32	615.268	686.392	660.255	665.64	1336.28	416.269	730.45	719.502	536.37	542.702	570.757	487.038	469.091	621.811	631.929	491.078	444.762	784.921	610.465	381.971	144.207	487.688	488.439	720.183	463.474	214.779	343.168	666.162	902.962	228.483	196.782	364.165	551.545	517.097	718.275	257.049	723.703	726.315	714.815	919.268	585.978	728.311	492.225	353.871
DG(34:2) [M+OOH]+	642.531	10.9863	DG_NH4	RevPhase_positive	0.0542769	0.0140944	0.0458912	0.129992	0.0533781	0.0672925	0.148997	0.0217349	0.0639579	0	0.015623	0	0.0604368	0.0522085	0.0495784	0.0747759	0.0564542	0.0245933	0.0640149	0.0654511	0	0.133915	0.0991096	0.0273984	0.0522426	0.0272896	0.0759812	0.118032	0.0114353	0.0129409	0	0.0568425	0.0318899	0.0226607	0	0.0512659	0	0	0.0342842	0.0549328	0.137952	0.0582005	0.045717	0.0275718	0.0451396
DG(34:3)	608.525	13.1794	DG_NH4	RevPhase_positive	111.354	109.658	132.018	100.484	88.5165	188.045	73.5169	80.5721	122.849	74.4895	101.5	100.517	73.9349	65.0039	97.2558	88.1997	72.5692	65.6514	115.412	82.8369	78.8817	23.9969	78.8428	109.638	118.588	91.8717	27.4871	51.0332	105.276	145.137	33.1407	28.4784	65.8687	87.4794	73.0922	110.614	34.0285	110.118	106.034	102.971	204.217	88.0413	121.256	72.3057	64.2583
DG(34:4)	606.509	12.9469	DG_NH4	RevPhase_positive	6.26555	6.9174	6.9507	5.55458	7.02914	9.27013	4.69871	5.98513	8.14307	3.74552	8.22744	7.44843	4.45622	4.08832	5.49744	5.14142	3.09277	4.78501	5.53991	4.53274	6.01604	1.62167	5.50147	7.1443	7.78134	6.02041	1.54307	2.6868	6.7577	8.27163	2.27509	2.07739	4.31631	3.92933	4.35422	7.15501	1.98362	6.22901	6.89507	6.37403	11.2954	6.01386	5.88858	3.62942	5.04949
DG(34:4) [M+OOH]+	638.499	12.0139	DG_NH4	RevPhase_positive	1.05276	0.748842	3.51479	2.69505	2.64321	1.14004	3.43384	6.7773	32.5186	0.42224	26.5193	18.3775	7.45545	4.34843	2.04804	6.10468	7.16328	2.10878	3.80468	15.2438	2.70133	24.2124	3.6171	17.7786	15.1014	11.7175	1.32034	12.0936	1.48693	4.11275	1.81167	1.31709	0.887154	1.1834	1.50364	2.78873	0.987889	17.9199	3.06448	2.16344	2.79548	31.7526	2.40643	15.0575	10.8601
DG(35:0)	628.588	14.1083	DG_NH4	RevPhase_positive	12.1299	6.76043	7.55173	9.50733	10.0533	15.1942	8.45902	6.28796	9.35291	7.49564	9.96466	7.32235	8.85611	7.58828	10.846	10.2695	5.35797	8.05194	10.816	9.50494	5.46695	3.5447	10.7565	5.82031	7.85285	6.00817	4.14581	8.21231	7.91499	10.2181	3.76551	4.41433	4.20464	6.53371	11.2624	12.4584	5.15475	9.60989	8.49452	11.7632	7.1797	8.01179	6.74645	7.66895	5.88387
DG(35:0) [M+OH]+	644.583	13.4295	DG_NH4	RevPhase_positive	1.30736	0.883981	2.58948	2.58843	1.08126	4.84091	0.67356	0.85543	1.14508	1.15138	0.706618	1.50381	1.23468	0.994013	1.38053	1.12762	0.663747	2.01371	3.09837	1.29758	1.0059	1.07531	2.49857	0.986515	1.51376	0.838538	1.12376	0.833326	1.09791	1.56762	0.498546	0.860638	0.936499	1.2025	0.835112	0.540075	0.978862	1.30437	1.18887	1.98152	0.883054	1.31031	0.969524	1.12103	0.694386
DG(35:1)	626.572	13.7835	DG_NH4	RevPhase_positive	41.6165	30.828	30.8318	35.3884	34.1389	40.3479	23.5655	13.9228	36.1877	28.1204	35.2799	27.2738	30.9357	26.1319	38.7466	31.2434	20.8161	28.9446	43.6192	34.1247	23.9848	10.1094	27.2727	26.1379	40.6141	26.3608	13.5199	25.2453	30.8953	44.4371	14.1303	12.3917	21.4463	31.5862	30.7138	34.6892	17.1073	33.1322	33.2484	40.5759	36.0413	31.2482	31.6731	31.4545	22.4694
DG(35:1) [M+OH]+	642.567	13.7408	DG_NH4	RevPhase_positive	1.76714	0.963247	0.702911	1.01563	1.86757	1.35663	1.074	0.800578	1.36433	1.43222	0.602382	0.730926	1.19427	0.515069	1.11343	1.25221	1.30378	0.929511	1.36122	0.827331	0.779015	1.2221	2.38744	0.73422	0.450578	0.951936	0.781686	1.25301	0.54649	0.735523	0.4016	1.5399	0.507197	1.63475	0.990705	1.13154	1.26461	0.958624	0.67066	0.862328	1.67038	1.15516	1.07486	1.516	1.12866
DG(35:2)	624.557	13.4469	DG_NH4	RevPhase_positive	11.7564	8.65672	10.2213	8.40586	8.71759	15.7853	7.00163	4.67766	10.6983	7.87634	9.46294	8.9553	6.87616	8.24513	9.08352	9.38597	4.20772	7.24014	10.3938	9.7791	5.97302	2.86476	7.06316	8.50205	10.4488	6.8078	3.8568	5.25643	9.58634	13.1349	3.84908	2.71703	6.0998	8.13188	7.85926	10.1865	5.04755	10.8103	10.902	10.8935	15.3177	10.342	8.93605	7.9557	4.76412
DG(35:2) [M+OOH]+	656.546	13.0918	DG_NH4	RevPhase_positive	0.526286	1.34977	2.94279	4.02324	1.64653	2.97288	0.422087	1.74486	1.04196	1.46864	1.38884	5.1344	2.89792	1.59284	3.01647	0.69963	0.316475	3.60189	0.866843	1.56702	0.912159	2.59172	12.9298	1.84155	2.14797	3.97857	2.16309	2.11528	3.15884	4.57295	1.85036	2.49297	1.79867	1.30791	1.39482	0.96207	1.39733	1.20388	1.15659	1.14136	4.00903	1.66166	0.605062	3.12108	1.48998
DG(36:0)	642.604	14.4846	DG_NH4	RevPhase_positive	37.2599	14.6374	18.0997	36.1147	31.1368	51.682	17.3676	33.3126	30.7664	22.2727	27.8905	21.7993	37.7727	21.4606	34.1619	35.4856	19.169	22.272	37.1564	23.9208	15.0012	9.56512	81.3267	13.7709	19.3196	19.2228	11.7496	18.4012	20.213	24.8017	10.8229	14.1979	11.1791	19.6444	23.365	24.8111	12.6179	26.2475	23.058	43.7839	12.2032	21.3132	20.3399	23.9795	17.0567
DG(36:0) [M+OH]+	658.599	13.6832	DG_NH4	RevPhase_positive	0.328685	0.184779	1.34049	0.748999	0.675831	1.6457	0.291735	0.327329	0.604001	0.647472	0.199015	0.357256	0.336316	0.227003	0.43064	0.296055	0.412017	0.529861	0.228185	0.261622	0.348206	0.679364	1.94252	0.632759	0.247244	0.188089	0.376371	0.443354	0.263859	0.354783	0.344995	0.310002	0.22986	0.590921	0.513975	0.332552	0.5072	0.881473	0.850953	1.13572	0.62098	0.416742	0.357776	0.447346	0.400049
DG(36:1)	640.588	14.1796	DG_NH4	RevPhase_positive	534.553	341.38	379.889	530.654	481.455	907.589	264.026	547.996	547.967	376.512	500.296	367.267	507.547	277.245	513.012	526.926	348.657	337.772	649.555	385.294	214.866	99.1965	292.973	213.682	415.739	357.222	141.224	256.169	417.008	540.543	141.938	145.629	190.226	333.835	412.343	429.859	176.619	460.35	391.536	575.316	276.557	368.381	430.763	399.036	244.359
DG(36:1) [M+OH]+	656.583	13.6785	DG_NH4	RevPhase_positive	1.42156	1.91045	0.986616	1.294	2.12658	2.19409	0.898228	1.45912	1.24707	2.0319	1.76287	1.42507	1.1781	2.18461	1.50794	1.51083	2.34698	1.51213	1.90605	2.66304	1.72705	1.24456	1.54686	0.779944	1.58081	0.807357	1.23451	1.36501	1.35642	1.87596	1.50681	0.42914	1.68635	1.62899	2.14192	2.3087	1.91567	1.40996	1.12459	1.73801	2.57058	1.48599	1.018	1.4098	1.48539
DG(36:2)	638.572	13.8755	DG_NH4	RevPhase_positive	1632.23	1309.29	1711.61	1830	1496.51	3675.95	892.173	1756.58	2009.53	1216.06	1313.06	1348.78	1567.99	883.069	1368.93	1391.38	1367.14	1009.79	2303.16	1223.97	808.932	228.712	1060.42	955.408	1408.26	1247.21	366.607	788.566	1566.88	2049.2	391.301	415.843	646.581	1214.85	1207.42	1474.9	440.381	1687.14	1515.69	1622.73	1771.72	1167.42	1932.15	1164.34	765.818
DG(36:3)	636.557	13.6062	DG_NH4	RevPhase_positive	750.742	640.441	817.751	752.508	824.128	1612.38	457.498	939.874	969.779	583.375	643.284	679.089	623.963	436.078	608.038	639.727	666.612	516.406	974.508	630.768	414.119	145.729	526.698	500.625	663.766	643.907	208.137	372.408	753.354	1063.82	219.747	205.635	316.297	579.543	582.093	714.104	254.172	894.906	777.965	829.961	836.967	574.338	844.368	579.089	396.872
DG(36:4)	634.541	13.3036	DG_NH4	RevPhase_positive	220.561	180.868	231.477	198.606	234.61	392.689	142.441	175.56	294.792	169.435	194.593	198.97	166.664	133.77	182.954	176.751	158.501	155.704	240.44	175.004	123.354	48.1507	159.752	165.803	200.431	189.893	72.2957	115.901	188.179	279.768	77.4651	67.5843	101.378	177.176	161.209	218.502	89.3931	243.238	223.781	228.507	247.382	171.881	214.62	167.733	120.558
DG(36:5)	632.525	13.0361	DG_NH4	RevPhase_positive	20.5571	17.6259	21.4858	17.9124	18.8382	30.648	13.3	14.051	24.7918	14.2499	23.7971	19.3033	14.7936	12.3942	19.1696	16.6641	14.3043	14.3215	19.9316	15.6526	14.2876	4.84258	14.7516	19.1483	20.6869	20.4548	5.90849	9.611	18.3844	22.976	6.17817	6.54768	12.1042	15.5442	13.5324	17.5167	6.90643	18.8532	18.7966	20.7475	29.951	16.5407	18.824	12.8735	13.4303
DG(36:6)	630.509	12.9655	DG_NH4	RevPhase_positive	2.45253	2.00045	0.630059	2.62942	3.52673	4.43096	0.881611	1.85633	2.47626	1.48895	3.56873	2.01759	2.18676	1.88856	2.34779	2.05955	0.680183	3.25442	3.15318	2.38899	0.821051	0.338936	1.8165	1.09983	3.58043	2.82233	0.577995	0.888116	2.60535	3.14546	0.580691	0.809064	1.89962	1.08772	1.36591	3.28936	0.587116	1.6567	1.86346	2.86772	1.57802	2.7688	1.38579	1.69214	1.22917
DG(37:0)	656.619	14.5207	DG_NH4	RevPhase_positive	3.43138	0.871291	1.78526	3.61878	3.28801	4.04835	1.39466	3.13422	1.74596	2.71857	2.82125	1.36321	3.27804	1.22792	2.03159	1.97434	1.01989	2.28425	2.96905	2.74786	1.275	0.88602	6.93159	0.6801	1.95935	1.09438	1.66173	2.1085	1.47017	1.5867	1.67782	1.74832	1.04457	2.18278	2.49934	2.93289	0.925398	1.95791	2.51566	3.75764	1.29143	2.26794	1.17007	2.79344	1.82905
DG(37:0) [M+OH]+	672.614	13.9105	DG_NH4	RevPhase_positive	0.211485	0.165006	1.0402	0.703106	0.320817	1.60116	0.177925	0.269294	0.212233	0.383341	0.16259	0.245224	0.376753	0.178319	0.0850708	0.168353	0.350642	0.313081	0.775621	0.393109	0.120461	0.303183	0.98297	0.206653	0.316482	0.214836	0.272552	0.299791	0.411843	0.233338	0.145848	0.158275	0.164142	0.264253	0.261662	0.173798	0.273077	0.218054	0.217457	0.443951	0.335565	0.391871	0.372568	0.513361	0.197078
DG(37:1)	654.604	14.1975	DG_NH4	RevPhase_positive	14.4065	8.26436	9.23517	11.9174	12.7728	18.0367	7.62746	14.871	14.8782	9.17834	12.0822	8.9434	12.4243	7.27371	13.4599	11.7217	9.29308	9.54072	15.2929	10.6118	5.43568	2.50299	7.27259	5.43169	10.3301	8.81572	3.60018	6.85583	10.1103	13.7994	3.49121	3.96331	5.05115	8.50039	8.22236	11.2776	4.90546	10.4209	9.81601	14.381	7.39741	9.36302	11.0822	10.4137	6.99675
DG(37:2)	652.588	13.8886	DG_NH4	RevPhase_positive	34.7343	26.5059	31.5573	33.9446	33.7266	49.2256	22.1159	27.3982	37.4687	28.152	29.556	25.4095	30.6916	22.5874	30.1527	30.5803	25.8766	23.3557	39.2518	28.4382	19.8483	6.17249	25.1552	22.3942	31.7351	26.6085	11.2283	20.808	29.6816	39.9881	11.8282	12.3112	14.5966	27.5588	26.6031	34.6058	12.2867	30.6194	30.7808	34.2035	33.4531	26.2842	34.3125	27.2651	20.3445
DG(37:2) [M+OOH]+	684.578	13.4826	DG_NH4	RevPhase_positive	5.61923	4.60087	10.083	16.2609	7.15073	11.4049	3.83586	10.5366	4.53576	3.71189	4.73288	10.4827	12.1119	5.66931	7.76975	4.59414	5.346	12.7926	5.67039	7.03889	4.54295	3.93404	35.7473	6.02781	6.94439	11.9177	7.69121	7.97788	10.0757	13.0261	5.12979	6.85697	3.43007	4.8538	5.70382	5.78953	4.87302	5.86959	6.93433	5.8815	10.6243	8.34195	6.02822	8.2292	7.54137
DG(37:3)	650.572	13.6247	DG_NH4	RevPhase_positive	13.6931	10.143	12.2451	12.1512	15.2901	22.4108	8.2206	13.0415	16.4388	11.255	9.88321	10.4169	10.5978	9.05022	11.5002	11.1314	11.5437	8.57735	16.8943	11.337	7.39342	2.0468	9.24419	8.72572	11.819	9.12004	4.14671	7.38079	12.1009	17.2141	3.66404	4.07964	5.20666	9.98283	10.0053	13.1285	5.19996	14.7439	14.3616	14.8477	13.7459	11.1784	15.5078	10.6998	7.59716
DG(37:3) [M+OOH]+	682.562	13.2342	DG_NH4	RevPhase_positive	0.543821	0.233663	3.4193	2.05724	1.28654	1.89982	0.495936	1.55288	1.00713	0.970348	0.368644	3.36419	3.83582	0.927845	1.33553	0.483527	0.718776	1.71758	0.551423	1.02785	1.15714	1.06464	7.57859	1.17299	1.54053	1.9476	1.40823	2.12355	1.65394	4.51142	1.2423	1.61131	1.1693	0.84681	1.78699	1.24204	0.539681	0.721335	1.74955	1.02337	4.12248	0.971842	1.16584	3.04342	0.857842
DG(38:0)	670.634	14.8248	DG_NH4	RevPhase_positive	6.33462	6.18371	7.13412	8.67813	7.74452	10.3733	6.54427	8.75489	8.70635	6.02688	8.85815	8.35728	9.16537	6.83782	7.30327	7.0396	5.73744	8.93979	7.30042	9.92381	6.8464	4.58422	12.6332	5.77632	5.46873	7.96097	4.60031	4.86659	8.10863	7.83617	4.0098	4.93628	4.71623	4.59882	5.44058	6.89851	4.94725	8.25897	7.95917	7.7588	5.71663	5.72388	5.78642	6.50249	6.20862
DG(38:1)	668.619	14.5387	DG_NH4	RevPhase_positive	25.3853	11.999	18.957	32.4971	22.0075	54.7211	14.1039	25.8899	25.6592	15.7479	21.0394	17.1253	30.5518	13.8737	21.8703	24.1194	16.433	18.649	38.4928	20.0177	12.1791	3.63192	17.2474	11.1399	11.8352	16.282	5.20755	10.1876	17.4242	22.7965	4.75999	6.00462	6.24104	12.4792	17.2555	17.3113	6.16635	20.283	17.6711	27.1049	10.4777	12.1569	20.0746	15.5383	13.1337
DG(38:1) [M+OH]+	684.614	14.1061	DG_NH4	RevPhase_positive	1.11882	0.681763	0.577477	0.872465	1.34967	1.61982	0.721294	1.59096	0.932331	0.610882	0.829579	1.42239	1.25993	1.01247	1.0687	1.32725	0.930568	0.980834	0.997687	2.04114	1.19231	1.26735	2.00822	1.09264	0.448181	0.807191	1.18676	0.694726	1.62237	1.67004	0.653662	1.30158	1.02903	1.6542	1.80297	1.20592	0.191975	1.3614	2.06261	2.07304	0.725638	0.972156	0.794807	0.473187	1.28929
DG(38:2)	666.604	14.2511	DG_NH4	RevPhase_positive	46.0978	39.9751	50.9409	63.6772	47.3843	122.449	35.2485	71.5568	57.0594	36.9438	37.4846	40.244	57.5219	30.2103	41.7465	44.0076	50.6739	39.6989	80.0622	41.7887	31.7739	9.02461	31.8716	33.7549	32.9528	37.8017	14.2063	23.8099	47.6775	57.592	13.1009	13.6776	17.8108	36.1829	36.7972	45.1743	17.092	51.3986	47.8605	47.4777	49.8136	27.835	62.905	33.1865	31.4667
DG(38:2) [M+OH]+	682.598	13.7683	DG_NH4	RevPhase_positive	4.99559	4.85034	5.35354	5.57518	5.54079	8.10642	3.79264	3.02331	5.61476	4.567	4.99063	4.39469	4.53284	4.10695	5.69568	5.12571	2.98983	3.8702	6.11884	5.64313	3.07789	1.3164	4.61016	3.53593	5.60238	3.98164	1.72505	3.27222	5.32185	6.05073	1.85039	1.94404	2.51049	4.07623	4.59999	6.02736	1.96765	5.14955	5.02325	5.2116	5.09642	4.70324	4.58641	4.34868	3.23408
DG(38:2) [M+OOH]+	698.594	13.7477	DG_NH4	RevPhase_positive	5.66158	6.28409	13.8123	18.2476	13.2182	17.4239	3.53599	14.4839	9.87701	6.83716	7.70668	20.0004	13.4262	9.403	13.517	5.60772	6.65944	13.3771	7.49445	7.30724	5.29961	6.38184	40.6462	7.62488	8.47666	13.1336	7.32118	10.0395	13.9695	17.8313	6.2065	8.19788	5.2646	6.95965	10.5783	5.76802	6.27071	6.31352	9.98468	5.86134	13.9233	11.0103	8.32012	14.1521	7.42615
DG(38:3)	664.588	14.0656	DG_NH4	RevPhase_positive	89.2034	61.6349	85.2597	121.615	81.7808	177.516	66.1599	137.98	85.1994	78.86	64.7835	77.0801	104.148	66.8651	77.5592	77.8059	116.654	80.9973	141.978	69.7434	69.738	31.8491	47.0409	75.5278	57.8372	50.365	53.5672	67.1114	71.6	90.4103	53.1636	42.2783	41.6484	88.4255	57.807	63.1155	64.2094	118.615	77.8205	86.9094	79.4427	63.0056	107.189	66.1691	57.7433
DG(38:3) [M+OH]+	680.582	13.4646	DG_NH4	RevPhase_positive	1.37476	1.34336	2.04468	1.4273	1.64483	2.3773	0.97577	0.768895	1.24464	1.33107	1.45034	1.23516	1.08876	1.05384	1.39232	1.16603	0.808399	1.30755	1.63051	1.08517	0.964574	0.412474	1.64189	1.02763	1.56746	1.09329	0.516919	0.736755	1.49932	2.06643	0.737515	0.36035	0.733265	1.45801	1.35098	1.62474	0.660437	1.45132	1.57071	1.41915	2.29805	1.36738	0.986102	1.13238	0.807855
DG(38:3) [M+OOH]+	696.578	13.4288	DG_NH4	RevPhase_positive	1.08568	0.79292	4.63702	2.69459	1.75325	3.91741	0.493944	3.27126	1.76824	1.89858	0.900185	4.17983	5.25258	1.30265	2.67227	1.11693	0.94283	2.30424	0.720019	1.64088	1.82308	1.14596	9.82358	2.17085	1.55375	1.90268	2.57847	2.7489	2.44908	6.89726	2.01127	1.48437	1.64765	2.13148	2.95889	2.25508	1.04797	1.51477	3.80371	1.9048	6.03063	1.75654	2.99013	4.74941	1.78417
DG(38:4)	662.572	13.9283	DG_NH4	RevPhase_positive	437.581	276.564	312.712	420.284	446.32	581.925	247.915	679.952	446.469	294.992	358.367	342.803	370.259	301.684	343.851	376.855	445.794	395.461	527.752	327.438	245.656	120.651	204.522	298.509	311.199	262.392	202.532	257.165	321.238	412.985	209.748	271.777	213.677	325.755	224.824	343.709	252.723	445.779	351.812	447.45	270.451	324.846	410.428	250.5	239.319
DG(38:5)	660.557	13.5926	DG_NH4	RevPhase_positive	129.245	67.6782	80.1394	104.326	128.756	195.125	59.1025	121.7	119.038	75.3109	123.887	94.2462	84.758	69.8255	109.038	110.241	88.8566	93.0921	136.841	102.419	48.7827	18.3209	63.442	52.7834	100.14	74.1936	26.4252	48.2971	88.9888	118.121	27.8191	34.0567	45.5836	68.8605	72.6713	86.2601	34.4746	115.531	95.1406	139.658	79.0724	89.7567	93.5168	66.7746	61.5024
DG(38:6)	658.541	13.4472	DG_NH4	RevPhase_positive	44.0105	28.8995	16.174	51.5405	61.8921	93.9071	14.7771	30.619	35.1524	31.266	43.7198	26.8946	44.4667	40.0503	42.7804	37.9003	13.8727	47.8724	65.8783	51.5387	12.3052	7.94663	21.3917	11.1665	54.7638	24.396	12.5549	20.1972	26.604	36.8062	12.7367	12.3491	24.1876	32.0234	30.3914	31.1809	13.5662	30.2882	33.9498	47.4762	20.5052	47.4317	15.7847	30.2641	14.0993
DG(38:7)	656.525	13.094	DG_NH4	RevPhase_positive	2.65861	2.30786	1.91993	2.904	3.16399	4.111	1.62074	2.00229	3.24109	2.1678	3.59383	2.67168	2.17925	2.29435	2.55855	2.48982	1.07326	2.59174	3.60139	3.34648	1.56728	0.479152	1.70716	1.78119	4.62487	2.16517	0.442002	1.20639	2.42417	2.7795	0.639347	0.717945	2.39928	1.6848	1.78265	2.62671	0.582556	3.04188	2.73623	2.58962	3.10121	3.60797	1.4915	1.70452	1.6144
DG(39:0)	684.651	14.9658	DG_NH4	RevPhase_positive	3.78081	3.4865	4.24386	4.9392	5.00605	5.95379	3.28505	5.29167	4.80296	4.4205	4.14022	5.16474	5.16909	4.37177	4.78798	3.82744	3.65314	4.71456	3.80262	4.1686	4.75554	3.14114	11.2749	3.08011	3.44295	4.87929	3.61998	3.70582	4.66712	5.80143	3.591	3.57228	2.78692	4.39585	4.73518	4.57983	3.61799	4.73494	6.12587	4.84247	3.03717	3.84584	3.14494	4.83193	4.19886
DG(39:0) [M+OH]+	700.645	14.7534	DG_NH4	RevPhase_positive	0.13066	0.651478	0.514736	0.530092	0.526221	0.607721	0.492241	0.74071	0.557288	0.527415	0.0847009	0.917747	0.608034	0.834775	0.601469	0.33955	0.508094	0.361697	0.311262	0.729932	0.596571	1.73357	0.477354	1.05696	0.315588	0.977281	0.861799	0.97526	0.771151	0.550107	0.5148	0.916079	0.674537	0.561183	0.242914	0.498537	0.585125	0.724846	1.25283	0.396915	3.10418	0.606653	0.361918	0.455233	0.431212
DG(39:0) [M+OOH]+	716.641	13.6955	DG_NH4	RevPhase_positive	0.0637817	0.0988612	0.58632	0.299719	0.0813871	0.732981	0.0774341	0.107083	0.0251052	0.260497	0.0578187	0.186483	0.145197	0.0783056	0.108474	0.0547048	0.082409	0.152512	0.336624	0.149604	0.0804475	0.191707	0.498917	0.164761	0.154715	0.0630246	0.111555	0.112168	0.0582348	0.0716669	0.124461	0.108613	0.1696	0.2412	0.133739	0.0556828	0.0846591	0.104169	0.0881211	0.26952	0.163878	0.17803	0.0518801	0.20903	0.0727089
DG(39:1)	682.635	14.7357	DG_NH4	RevPhase_positive	2.86833	1.18759	1.78955	2.30183	1.15021	4.20338	0.979821	1.88719	2.31635	1.5626	1.77533	2.00607	2.85004	1.70569	2.19448	2.27978	0.81348	0.991185	2.2722	2.02427	2.01844	1.43785	5.11274	1.67033	1.29449	1.52633	1.26381	0.997034	1.27563	2.40012	0.774787	0.91729	0.817047	1.27376	1.93451	2.12326	0.208222	1.33732	2.37472	3.14318	1.6691	1.46083	1.18113	1.39215	2.24159
DG(39:1) [M+OH]+	698.63	14.5027	DG_NH4	RevPhase_positive	0.853742	1.01523	0.918947	1.05567	1.33529	1.43101	0.865787	1.63993	1.18543	1.20112	0.564648	0.907287	0.898406	0.804717	0.488274	1.02524	1.58846	1.1479	1.1165	1.21143	0.852208	0.960611	1.50882	1.15034	1.36837	0.64387	1.11139	1.27131	0.614497	1.33903	0.697786	1.6506	1.06533	1.73135	1.20559	1.39971	1.02012	0.811251	1.14442	0.593216	2.07786	1.15585	1.30991	1.14602	1.15848
DG(39:2)	680.62	14.4533	DG_NH4	RevPhase_positive	2.68613	0.606021	0.855504	1.35208	1.37981	4.46877	0.718472	1.00039	2.60991	0.684645	0.973401	1.73631	2.65344	1.71741	2.08704	2.39725	0.0840331	0.740483	1.49505	0.973608	1.21681	0.766817	1.61214	1.0333	1.53225	0.828143	0.862933	0.588482	0.862432	2.52319	0.530975	0.762922	0.979909	0.659193	1.73607	2.17196	0.551495	1.03556	0.941475	2.95784	0.5486	2.15119	1.91128	0.943528	0.676305
DG(39:2) [M+OH]+	696.614	13.7679	DG_NH4	RevPhase_positive	0.583058	0.516199	0.415037	0.981713	0.528849	0.688823	0.384632	0.300061	0.645109	0.729997	0.445812	0.584569	0.589386	0.466428	0.731554	0.443826	0.344858	0.842445	0.669146	0.588031	0.451554	0.178677	0.874822	0.184623	0.601894	0.574319	0.13746	0.453831	0.719086	0.701708	0.272397	0.32162	0.496648	0.515358	0.302729	0.99368	0.449009	0.432832	0.599367	0.759827	0.635403	0.750196	0.546321	0.421879	0.472785
DG(39:2) [M+OOH]+	712.609	13.7653	DG_NH4	RevPhase_positive	6.13149	5.10871	11.0896	19.4975	9.79139	13.702	4.05797	11.3971	13.423	5.40944	9.7026	19.1108	13.7689	7.45038	10.9651	5.78806	7.1068	11.7608	7.32706	8.42483	5.95902	6.21344	35.9179	11.1763	8.52863	11.7495	7.37071	9.40937	10.647	20.4038	5.23672	6.25889	5.19876	6.03923	7.54268	5.72307	4.33331	9.57286	10.5293	7.49683	11.0949	12.6993	4.4229	12.8097	7.6556
DG(39:3)	678.604	14.0555	DG_NH4	RevPhase_positive	2.7882	1.83177	2.2011	3.27242	2.64573	4.39236	2.08708	3.4781	2.4986	2.36922	1.72784	1.66967	2.82735	2.25472	2.59234	2.41189	3.01302	2.17503	3.69133	2.4073	2.05571	1.05234	2.24378	1.68757	2.03595	1.64167	1.61061	2.11073	1.94549	2.58824	1.75545	1.21402	1.21805	2.49126	2.00997	2.3192	1.61061	3.21071	2.37793	2.92362	2.43108	2.02186	3.04492	1.83945	1.83626
DG(39:3) [M+OOH]+	710.593	11.5716	DG_NH4	RevPhase_positive	1.06797	1.58758	1.82742	1.84475	1.40278	1.11974	1.51324	0.891079	0.863624	1.28056	1.79177	0.991203	1.37698	1.251	0.85536	0.811935	1.2667	1.32041	1.36674	1.1201	1.89053	0.769689	0.528431	3.16315	0.872137	0.555517	1.39949	1.10892	1.62692	2.00126	1.1696	0.868142	1.0102	1.2575	1.29765	0.995526	1.25996	1.97288	1.68756	1.11312	1.02148	1.02831	1.15577	1.17531	1.83248
DG(39:4)	676.588	13.9296	DG_NH4	RevPhase_positive	9.80882	6.38689	6.14087	7.76167	10.554	9.54631	5.71743	11.9858	8.8212	6.67111	8.07163	6.16348	7.79291	7.22612	8.40053	8.66538	9.14449	8.74044	9.98619	7.78452	5.51816	3.18191	4.91523	6.34112	7.18188	5.82829	5.54353	6.51641	6.28835	8.06291	5.91415	7.40788	4.58779	7.35687	5.02248	8.90246	6.56138	8.60719	7.29173	10.1998	5.70797	7.35579	8.29823	6.00047	6.14237
DG(39:5)	674.572	13.732	DG_NH4	RevPhase_positive	6.20477	2.75708	3.23687	4.4759	6.45714	6.77034	2.68888	4.74118	4.95746	3.40138	5.59345	3.64916	3.70842	3.01956	5.72517	5.99897	3.23385	4.29146	5.83914	4.66875	2.04528	0.794604	2.62897	2.15637	4.27359	2.11548	1.02089	1.5453	3.8455	4.89754	1.44988	1.33542	0.917964	3.02094	3.15692	3.37612	1.73229	4.16948	4.6307	6.91069	1.49617	3.58748	4.17528	2.5926	2.6642
DG(39:6)	672.556	13.5538	DG_NH4	RevPhase_positive	2.02927	0.985044	0.743951	1.50508	2.92974	2.92973	0.655935	1.73408	0.968063	0.53921	2.03226	0.614188	1.33727	0.925981	1.29784	1.29509	0.707426	2.14457	1.95163	0.220543	0.383359	0.223342	0.683094	0.567479	2.46091	0.776419	0.232121	0.588245	0.889225	1.85709	0.490459	0.462195	1.20404	0.447387	1.02918	2.06009	0.318259	1.57076	1.46913	1.44461	0.566733	1.17233	0.756078	1.40056	0.498771
DG(40:0)	698.667	15.1185	DG_NH4	RevPhase_positive	6.14289	4.6925	5.58423	7.69315	7.38991	10.2295	5.10975	9.2869	6.5252	7.8138	5.03338	8.17927	7.41771	7.3157	6.87557	7.21422	4.62541	8.84673	7.22752	9.0139	6.97347	2.79031	17.1987	4.33469	4.12332	8.6436	4.93444	4.14509	7.64949	9.38055	6.34855	3.36308	3.10829	8.76383	8.48076	6.23274	4.70492	9.24087	14.533	7.02281	3.50802	4.5454	4.736	6.73232	6.60365
DG(40:1)	696.65	14.8776	DG_NH4	RevPhase_positive	17.7945	14.9814	19.3609	24.5699	21.5434	36.6729	15.4223	23.465	21.4058	14.5632	23.1418	18.131	26.2467	17.0346	17.147	20.3357	15.266	23.7425	26.3044	25.397	14.8747	5.66173	23.4434	11.8931	11.1226	17.6668	7.6747	10.9927	21.6854	25.8439	5.99798	7.54781	7.18868	9.70672	13.7415	16.6033	9.34837	20.8478	17.5619	20.2929	10.5537	12.3848	16.7055	14.3458	15.5049
DG(40:1) [M+OH]+	712.646	14.5034	DG_NH4	RevPhase_positive	0.955488	0.365109	0.859943	2.29925	1.17229	0.949044	1.12591	0.721081	1.63212	1.19337	0.799735	1.81808	1.12845	1.01202	0.730378	0.924957	0.452296	0.949009	0.725699	1.26109	1.74705	0.686921	3.50911	1.25974	1.35736	1.11374	1.14746	0.985864	0.798241	0.611885	1.90371	0.781675	0.620573	1.16901	1.19466	0.379139	0.698591	0.550781	2.07483	1.39761	0.287725	1.59049	1.0188	0.543751	1.19551
DG(40:1) [M+OOH]+	728.64	13.7887	DG_NH4	RevPhase_positive	0.256103	0.113121	0.361083	0.981681	0.471519	0.3785	0.539289	0.454366	1.94776	0.144115	1.92125	1.0134	0.878736	0.643793	0.440627	0.442509	0.736368	0.251944	0.522541	1.60474	0.25394	1.30313	1.28554	0.92617	0.927439	0.592058	0.102172	1.35312	0.149189	0.788673	0.286209	0.186277	0.198865	0.380864	0.179673	0.167109	0.216142	1.19791	0.405932	0.484367	0.864489	1.87124	0.239416	1.21151	0.454627
DG(40:2)	694.635	14.6285	DG_NH4	RevPhase_positive	11.8609	6.4199	10.2548	16.4133	13.1174	28.5256	8.52376	12.3226	12.8405	6.77936	11.2536	7.80303	16.5477	8.27168	10.7949	11.9579	9.66876	12.826	21.166	13.1854	6.6844	2.06947	8.00609	6.36032	5.86882	8.9189	3.04122	5.22448	9.71139	14.6751	2.40115	3.13093	2.96096	5.55249	8.03015	9.70186	3.61041	10.1391	9.96731	13.1233	5.45191	5.6699	11.3053	7.2635	7.5121
DG(40:2) [M+OH]+	710.63	14.1974	DG_NH4	RevPhase_positive	1.57332	0.868901	1.14606	1.83648	1.31228	2.46769	0.694824	1.50674	1.50792	1.36234	1.53715	0.989728	1.54469	0.860184	1.38111	1.53014	0.898046	1.03862	1.99121	0.879916	0.564715	0.362579	1.09226	0.746673	1.20034	0.667158	0.362333	0.992289	1.22927	1.67441	0.50332	0.487632	0.500656	1.07928	1.1126	1.39685	0.578862	1.21979	1.07164	1.88386	1.05792	1.09864	1.35222	1.23566	0.696271
DG(40:3)	692.62	14.3903	DG_NH4	RevPhase_positive	4.17517	2.44599	3.84291	6.1787	4.62464	10.9105	3.29405	6.12685	4.43013	2.98343	3.63352	3.18154	5.84146	2.56886	3.73515	4.07232	3.86538	3.74325	7.8891	3.6297	2.67529	0.810659	3.36701	2.49981	2.21327	2.83759	1.36861	2.29786	3.33417	4.41761	1.07501	1.41108	1.21602	2.5074	3.15737	3.52168	1.32473	3.80246	3.47344	4.81174	2.61388	2.24355	4.25235	2.86218	3.1517
DG(40:3) [M+OH]+	708.614	13.8888	DG_NH4	RevPhase_positive	5.01201	3.79953	5.14637	5.85953	5.32495	8.63935	3.34274	4.14575	6.06157	4.48711	4.26164	4.03492	5.4513	3.3862	4.47861	4.83229	4.18128	3.33096	6.50792	4.07263	2.56629	1.10462	3.80232	3.24417	4.73091	4.01712	1.56887	3.28473	4.8931	5.91336	1.59057	2.25014	2.18569	3.98419	4.47133	5.621	1.81848	5.10561	4.82467	5.34097	5.05185	4.22756	5.71057	4.54825	3.17799
DG(40:3) [M+OOH]+	724.609	13.7654	DG_NH4	RevPhase_positive	3.0411	2.05361	6.91926	6.14565	0.782542	6.80391	1.98984	5.76762	4.47987	3.04474	2.35071	7.46776	9.83674	2.7105	3.69429	1.28729	2.15427	3.49431	2.43439	2.78925	1.36194	1.21171	13.6329	3.28039	3.05501	4.96521	2.95963	4.68382	3.89662	10.5901	2.56757	2.53492	2.63326	3.50082	3.96212	3.10357	1.62648	3.01297	4.8059	3.58911	8.82183	3.1648	4.71112	7.15536	1.30711
DG(40:4)	690.604	14.2056	DG_NH4	RevPhase_positive	23.2868	13.0308	21.1901	29.6071	28.4562	43.1155	17.9191	42.7253	23.8317	19.6236	21.7845	19.7622	27.6012	15.3246	21.7786	25.9974	26.5785	20.6518	36.0105	18.3515	17.8052	6.12238	14.3942	15.6655	16.9289	15.3452	9.65366	15.41	16.2247	21.9493	9.19956	14.025	10.516	16.7179	19.4055	21.6215	10.9433	20.6374	15.8665	26.2173	13.5606	20.8363	21.8769	17.997	15.8611
DG(40:4) [M+OH]+	706.598	13.6292	DG_NH4	RevPhase_positive	1.90782	0.991374	1.48149	1.23392	1.64091	2.37591	0.532675	1.34726	1.50206	1.26288	1.37393	0.879662	0.850642	0.948204	1.06833	1.13651	1.17316	0.950903	1.87116	1.00964	0.580732	0.107357	0.94352	0.89692	1.45974	1.11503	0.376942	0.802833	0.961667	2.11513	0.397526	0.313286	0.459147	1.08015	1.2466	1.67473	0.586381	1.50828	1.70675	1.60582	0.35308	0.861802	1.49856	1.01368	0.876737
DG(40:4) [M+OOH]+	722.593	13.6634	DG_NH4	RevPhase_positive	0.330604	0.144283	1.67489	0.977276	0.61476	0.823622	0.243005	2.45229	0.290237	0.389066	0.237034	2.2922	1.64502	0.475906	0.313424	0.277481	0.314029	0.544468	0.207416	0.29357	0.32569	0.339512	4.76101	0.306368	0.280335	0.882744	0.504177	0.528207	0.363342	1.9967	0.390809	0.575841	0.11208	0.394568	0.725016	0.613471	0.173242	0.368987	1.15866	0.487603	2.01344	0.763536	0.638858	1.29582	0.238569
DG(40:5)	688.588	13.9495	DG_NH4	RevPhase_positive	61.8724	31.2897	40.5644	68.7444	72.5475	128.327	35.4078	83.4548	59.1174	42.9891	60.8791	46.657	63.0766	34.4606	58.9925	64.4119	48.4073	52.1184	93.784	48.5981	28.1416	8.25542	31.1722	27.3467	47.188	35.6521	13.83	27.8062	42.3031	59.5894	15.0716	23.6241	22.386	37.5254	40.2341	48.6756	19.4147	53.0118	43.6813	73.4463	33.9409	42.2982	47.5793	37.7632	33.2009
DG(40:6)	686.572	13.6784	DG_NH4	RevPhase_positive	62.3156	28.6959	37.9983	62.5234	65.0785	128.724	29.9806	56.6976	56.0276	37.9527	61.6914	39.7679	52.4407	30.0196	57.7873	59.0864	34.5492	41.8535	86.2293	47.4411	21.419	5.07219	32.5858	21.8772	44.4733	33.2255	8.41982	20.4389	41.2454	59.4586	8.15992	11.7251	14.7556	32.2217	39.8443	44.2577	10.5798	47.827	43.2668	72.9259	31.8319	36.3406	38.9399	35.7895	29.425
DG(40:7)	684.556	13.5538	DG_NH4	RevPhase_positive	30.3693	17.59	16.8259	37.4142	38.1866	75.9479	13.9437	29.3316	30.2858	21.2381	30.3561	23.151	31.4376	22.857	27.4903	26.4171	14.1047	29.9626	53.6275	33.125	12.1013	5.07184	17.815	11.9524	36.2178	19.8825	7.48966	12.7466	22.442	33.6647	7.7019	9.51187	14.217	17.5406	21.0248	28.0178	9.18345	27.0585	25.8381	34.5692	18.0147	28.6431	16.1918	17.9958	14.9808
DG(40:8)	682.541	13.252	DG_NH4	RevPhase_positive	8.58975	5.4682	4.56958	9.39911	11.9413	18.2707	3.65487	8.22355	10.1883	6.19498	8.11195	7.79193	8.13394	7.68297	7.3834	7.09911	3.77942	10.0578	12.1998	10.3346	3.18648	1.98382	5.37088	3.6024	12.489	6.25109	2.25861	3.51651	7.13868	9.78384	3.00914	2.84	5.18712	5.80069	5.93185	9.27237	2.98015	9.03772	7.50529	8.49284	5.17271	9.28406	4.1457	5.61653	4.09928
DG(41:0)	712.682	15.2369	DG_NH4	RevPhase_positive	1.7959	2.05939	2.10713	2.50629	2.14447	3.40827	2.28522	3.82107	1.97297	3.40271	1.37738	3.69879	2.53588	2.15227	2.35956	2.24977	1.65612	2.16475	2.07117	1.5034	3.90985	1.62196	10.5358	2.50195	1.4633	4.0494	3.09553	1.24124	2.45562	3.14713	3.65178	1.26775	1.66386	3.98589	3.86309	2.06121	2.66709	3.59616	6.7361	2.40099	1.449	1.49445	1.74865	2.77302	3.01335
DG(41:0) [M+OH]+	728.677	14.6642	DG_NH4	RevPhase_positive	0.0565784	0.132432	0.231713	0.187147	0.107478	0.293654	0.0936835	0.163946	0.0741784	0.179065	0	0.108901	0.200442	0.134167	0.0773098	0.0270902	0.104571	0.0299127	0.0761984	0.0992825	0.124799	0.109252	0.521129	0.157619	0.0988868	0.0538084	0.0996527	0.0530272	0.0937915	0.125751	0.122836	0.122821	0.0927268	0.101789	0.084362	0.143198	0.0761622	0.176459	0.233526	0.140949	0.111054	0.0631044	0.0248144	0.102945	0.0968859
DG(41:1)	710.667	15.0556	DG_NH4	RevPhase_positive	2.7964	1.88528	2.76734	2.94852	3.13636	5.17176	1.78099	3.1034	2.93102	2.33533	2.13135	2.42298	3.07936	2.25419	2.32761	2.51317	1.76555	2.69066	2.91993	3.00914	2.67786	0.816671	7.01683	1.50535	1.2748	2.97108	1.31831	1.35662	2.99576	3.49047	1.68363	1.05658	1.19569	2.64558	2.65776	2.15726	1.14265	2.50415	4.33862	2.8405	0.989814	1.78351	1.91929	2.41844	1.9859
DG(41:2)	708.65	14.7887	DG_NH4	RevPhase_positive	2.93517	2.07996	2.78495	3.03006	3.2635	3.94764	2.23135	2.64025	2.58207	1.16935	3.3394	1.73101	2.84388	2.38638	2.47932	2.78592	1.16043	3.14489	2.47537	3.19249	1.80223	0.933154	3.30541	1.69945	1.36483	1.91633	0.870409	1.76267	3.04449	4.22592	0.369556	0.425457	0.443171	1.38465	2.07545	2.23204	1.23763	1.61616	2.45675	2.92649	1.36165	1.70431	1.37467	1.75485	1.69057
DG(41:2) [M+OH]+	724.645	14.5985	DG_NH4	RevPhase_positive	0.990223	1.24788	0.31851	1.37382	0.358791	3.82162	0.313469	1.07425	0.761129	0.829779	0.184206	1.01521	0.555038	0.689084	0.699422	0.573944	0.567462	0.376687	0.868055	0.465476	0.551609	0.334157	0.666588	0.894154	1.54685	0.781747	0.273669	0.667204	0.142574	0.374133	0.620497	0.524705	1.06771	1.41992	0.423151	0.873135	0.233171	0.29606	0.799699	0.303922	1.681	0.871182	2.94562	0.525016	0.228593
DG(41:3)	706.635	14.4868	DG_NH4	RevPhase_positive	0.550599	0.283015	0.303072	0.660856	0.576325	0.919301	0.288435	0.522148	0.500967	0.322275	0.517209	0.223362	0.496561	0.53205	0.32741	0.596342	0.2146	0.563532	0.673133	0.598991	0.124443	0.127271	0.608686	0.159289	0.257644	0.270328	0.161469	0.265112	0.470058	0.610072	0.122968	0.176592	0.109905	0.15549	0.281525	0.319655	0.237894	0.517484	0.688574	0.594983	0.149535	0.201759	0.411908	0.33053	0.416897
DG(41:3) [M+OH]+	722.63	13.8923	DG_NH4	RevPhase_positive	0.808239	0.570129	0.63314	0.722673	0.565868	1.01384	0.447971	0.283117	0.776767	0.584052	0.624371	0.55627	0.651093	0.535156	0.560928	0.55458	0.530575	0.369607	0.781307	0.380999	0.330578	0.186021	0.731842	0.183766	0.571635	0.543664	0.20269	0.6565	0.541853	0.752678	0.176364	0.282484	0.387647	0.545916	0.529526	0.615252	0.0788055	0.723464	0.444282	0.698851	0.716562	0.455274	0.751103	0.706601	0.406826
DG(41:4)	704.619	14.2515	DG_NH4	RevPhase_positive	0.429255	0.465261	0.347122	0.704135	0.663615	0.713257	0.419501	0.910917	0.509015	0.46669	0.497315	0.617248	0.586626	0.472645	0.610535	0.513876	0.684903	0.561751	0.682305	0.766351	0.319232	0.225671	0.54274	0.346869	0.476048	0.382413	0.269952	0.451217	0.58767	0.452106	0.170205	0.301931	0.269796	0.40738	0.539227	0.510845	0.377346	0.422598	0.3449	0.71314	0.335743	0.38589	0.635601	0.414137	0.537511
DG(41:4) [M+OOH]+	736.609	13.6804	DG_NH4	RevPhase_positive	0.350948	0.249098	0.681828	1.48503	0.447686	1.17125	0.21335	0.939827	0.932356	0.22694	0.238813	1.73047	2.76532	0.266366	0.314628	0.11785	1.17633	0.319754	0.295896	0.323505	0.25329	0.416893	2.82598	0.851512	0.295775	0.445081	0.342094	1.10988	0.239154	2.1336	0.542493	0.378886	0.491314	0.605106	0.215185	0.216927	0.188494	0.431618	0.833085	0.515338	4.22637	0.313823	0.652786	1.17228	0.31488
DG(41:5)	702.603	13.9771	DG_NH4	RevPhase_positive	1.82338	0.372507	0.761049	1.23772	1.64518	2.05708	0.769088	2.36236	1.17488	0.798563	0.846117	0.636681	0.991171	0.732368	0.825159	0.65487	0.9285	0.540675	1.65454	1.08068	0.229996	0.15083	0.583069	0.271216	0.868739	0.529955	0.304386	0.581903	0.442067	0.811195	0.320791	0.445001	0.593181	0.735783	0.698386	1.04853	0.201133	0.922444	0.987191	1.90453	0.386113	0.736228	0.423529	0.302467	0.659026
DG(41:6)	700.588	13.6776	DG_NH4	RevPhase_positive	1.17901	0.526604	0.337572	0.838884	1.06657	1.57897	0.698846	0.455971	1.06711	0.778922	0.921124	0.441689	0.859954	0.537632	1.07126	1.09284	0.528998	0.695771	1.43258	0.879675	0.398555	0.0949474	0.446009	0.215866	0.573497	0.519104	0.134756	0.339719	0.560593	0.641318	0.133076	0.269375	0.245274	0.52532	0.624701	0.666209	0.217158	0.72979	0.732077	1.30227	0.482999	0.881967	0.592595	0.599883	0.518319
DG(42:0)	726.698	15.4151	DG_NH4	RevPhase_positive	0.89101	1.50313	1.15774	2.07504	1.88933	2.05641	1.79894	2.99783	1.39473	2.41568	0.90781	3.41655	1.93942	1.55051	2.07544	2.05297	1.7855	2.46176	1.67871	1.5025	2.63034	1.92826	6.95333	1.06266	1.3234	3.95994	2.84766	1.41811	2.82104	3.0507	2.56369	1.34073	0.932077	1.86399	2.5712	1.77925	2.53489	3.05326	3.61684	1.93435	0.635909	1.79779	1.62043	2.54244	3.14938
DG(42:1)	724.682	15.1828	DG_NH4	RevPhase_positive	6.98774	5.69588	5.25715	7.80905	7.16101	13.7553	6.09835	10.7114	7.30514	7.91056	5.2133	7.2087	8.13635	5.72058	7.22339	7.63694	4.92785	9.75472	10.5168	8.76941	7.60874	1.5388	12.6278	4.73801	3.39108	8.82877	3.62752	2.95905	9.87884	11.5244	3.8867	2.06134	2.40302	6.96557	8.68333	6.05435	3.84181	8.84494	14.3195	7.33004	2.881	3.62707	5.42439	5.22488	7.02871
DG(42:10)	706.54	13.2501	DG_NH4	RevPhase_positive	0.189372	0.499379	0.301336	0.595614	0.316682	0.802327	0.424276	0.845304	0.849061	0.482267	0.869168	0.425923	0.436935	0.787525	0.602741	0.774024	0.269182	1.0257	0.676583	1.01915	0.199556	0.190237	0.302386	0.44774	0.996591	0.510589	0.118731	0.367706	0.62891	0.851109	0.192653	0.424889	0.323005	0.371985	0.48289	0.970404	0.370276	0.690679	0.753611	0.715936	0.459878	0.726949	0.54734	0.467348	0.405402
DG(42:2)	722.666	14.9288	DG_NH4	RevPhase_positive	16.141	11.7175	17.5801	22.569	21.8389	34.0217	15.3493	21.5692	17.6283	12.4664	19.8947	13.119	22.2464	13.9862	16.2713	17.6121	14.0887	21.932	27.0749	20.3238	11.5971	2.98109	12.7625	10.7716	9.62628	12.747	5.60413	7.36765	20.4684	24.516	4.64639	5.32892	4.79304	8.06129	12.5757	15.3021	6.52999	16.9703	16.9819	19.9501	8.59896	9.55664	15.4664	12.2284	14.7248
DG(42:3)	720.65	14.7177	DG_NH4	RevPhase_positive	5.59463	4.40015	5.90764	6.4114	8.76054	10.8858	6.0757	7.97474	6.22044	3.76667	6.56331	4.51522	6.7013	4.10541	4.68293	5.9502	5.10235	7.43295	8.71756	7.32808	4.32006	1.02439	4.18578	4.66295	3.7468	4.23832	1.65937	2.40975	5.71873	8.75122	1.70649	1.9734	1.81801	2.6812	3.48353	6.01246	2.26357	6.48683	5.48892	6.49125	3.64621	3.41447	5.22886	3.54703	5.32731
DG(42:3) [M+OH]+	736.646	14.2867	DG_NH4	RevPhase_positive	0.247143	0.115532	0.21544	0.443078	0.1916	0.602869	0.0480312	0.263155	0.282059	0.129267	0.156668	0.174346	0.328355	0.214094	0.289813	0.0865238	0.0892185	0.0624261	0.26123	0.0818153	0.0643669	0.0665607	0.243555	0.103739	0.172042	0.133778	0.0180296	0.106442	0.0845028	0.180186	0.0291595	0.0727862	0.0985595	0.137931	0.149759	0.132515	0.0531328	0.162962	0.148478	0.172615	0.24629	0.140814	0.259067	0.171476	0.0686112
DG(42:4)	718.635	14.4857	DG_NH4	RevPhase_positive	2.09136	0.681771	1.11388	2.26121	2.11371	3.12178	1.39395	2.49474	1.45565	1.14962	1.8791	1.17248	2.01216	0.888724	1.51603	1.71706	1.62728	1.67389	2.49411	1.33004	1.02466	0.392076	1.18685	1.08829	0.934114	0.890291	0.353991	0.622716	1.11037	1.77421	0.323684	0.501269	0.408637	0.611625	1.02214	1.22239	0.487633	1.51884	1.13519	2.50606	0.517642	0.994313	1.2355	1.02328	1.30269
DG(42:4) [M+OH]+	734.63	14.0188	DG_NH4	RevPhase_positive	0.232414	0.155957	0.255625	0.358472	0.237978	0.563976	0.288713	0.237545	0.244678	0.242876	0.151721	0.136709	0.278878	0.230866	0.253139	0.25477	0.347776	0.162785	0.356066	0.104936	0.0637673	0.0694153	0.282095	0.113047	0.159345	0.126681	0.13549	0.209636	0.190154	0.186702	0.0988771	0.097407	0.0912911	0.135824	0.209293	0.15635	0.103981	0.313349	0.286953	0.326854	0.232848	0.127615	0.2893	0.205601	0.188166
DG(42:5)	716.62	14.2516	DG_NH4	RevPhase_positive	3.76615	1.96239	1.83775	3.01347	3.5152	5.93256	2.62821	4.35243	2.45257	1.91182	3.33008	2.32107	3.12927	1.57375	3.04042	3.32806	2.73823	2.44501	4.39173	3.18506	1.35727	0.544764	1.57088	1.89083	2.72307	1.90975	0.884857	1.10121	1.88462	3.4806	0.607185	0.789817	0.983785	0.917135	2.63312	2.79759	0.828829	2.46257	2.37023	3.69113	1.01524	1.4788	1.94264	1.41885	1.88923
DG(42:5) [M+OH]+	732.615	13.9414	DG_NH4	RevPhase_positive	1.07524	0.576331	0.591842	0.974699	1.22016	0.88982	0.835914	1.27528	1.11695	0.730896	0.73823	0.750645	0.866743	0.829697	0.92283	1.11764	1.23417	0.929452	1.32409	0.940021	0.577952	0.476545	0.379424	0.79303	0.94715	0.671674	0.617069	0.934766	0.576544	0.837103	0.641562	1.04477	0.518491	0.683791	0.5171	0.924804	0.867305	1.13238	0.772771	1.15233	0.378723	0.683052	1.03036	0.52042	0.601838
DG(42:6)	714.604	14.0547	DG_NH4	RevPhase_positive	4.59174	1.5762	2.08106	5.31271	4.53848	9.20545	3.11719	5.0644	3.31779	2.57807	4.93814	2.76436	4.74433	2.44873	4.44983	5.02137	2.73418	3.93371	6.94525	3.66448	1.94558	0.582346	2.03281	1.97996	3.12681	1.9892	1.09943	1.79466	2.62099	3.5369	1.15086	1.08	1.43833	2.15207	2.70864	3.18367	1.44892	3.60256	3.09508	5.54643	1.28767	2.62551	2.60195	2.44958	2.67316
DG(42:7)	712.588	13.835	DG_NH4	RevPhase_positive	4.03257	1.71975	1.93522	5.1331	4.37521	8.98829	2.5307	3.61878	3.90512	1.81767	3.75583	2.75172	4.5932	1.76355	3.55864	4.65831	2.25137	3.21432	7.23473	3.00327	1.72334	0.45173	1.85377	1.65858	3.02972	2.07109	0.471502	1.58366	2.61319	3.03159	0.725811	0.834969	1.15561	1.67721	2.50267	2.47512	0.97552	3.0605	2.55897	4.89839	1.54347	2.24591	1.94664	2.33621	2.26338
DG(42:8)	710.573	13.6431	DG_NH4	RevPhase_positive	1.42453	0.478699	0.599891	1.39607	2.08303	3.94463	0.910724	2.93029	1.36593	1.00074	1.75413	1.21866	1.27485	0.687721	1.03565	1.60878	0.779772	1.14621	2.8444	1.45443	0.32886	0.139436	0.756651	0.408323	1.11664	0.573733	0.270162	0.341535	1.01919	1.09902	0.162974	0.321854	0.330292	0.37819	0.973909	1.21399	0.42405	1.62464	1.22086	1.83385	0.355971	1.35297	0.689725	0.68929	0.936834
DG(42:9)	708.557	13.4117	DG_NH4	RevPhase_positive	0.796199	0.240431	0.101354	1.03663	1.39422	2.3161	0.38733	0.752683	0.724025	0.625637	0.942534	0.431712	0.774357	0.493627	0.677642	0.840093	0.168384	0.844787	1.17743	1.08383	0.133133	0.21949	0.490398	0.172268	0.853044	0.379278	0.0607505	0.23422	0.706272	0.655751	0.193887	0.220359	0.309089	0.331689	0.264415	0.61174	0.351561	0.941913	0.75042	1.16384	0.293054	0.805494	0.250645	0.350648	0.265046
DG(43:1)	738.697	15.29	DG_NH4	RevPhase_positive	0.370767	0.174467	0.246978	0.553982	0.453459	0.472598	0.446801	1.12499	0.265085	0.818525	0.167092	0.572553	0.546398	0.4384	0.580889	0.255253	0.293448	0.725334	0.313887	0.304213	0.661743	0.159645	1.92645	0.352446	0.164017	0.954681	0.445862	0.0951119	0.755315	0.936379	0.283356	0.225227	0.185205	0.40633	0.758867	0.361764	0.44561	0.532342	1.06883	0.386845	0.125316	0.304279	0.28667	0.582201	0.854241
DG(43:2)	736.682	15.0779	DG_NH4	RevPhase_positive	1.07723	0.85119	0.746392	1.16945	1.68215	1.97064	1.11779	1.22409	1.48181	0.49235	0.551165	1.02375	1.76052	0.969845	1.22173	1.05736	0.724016	1.72182	0.947159	1.21412	1.02176	0.314018	2.20788	0.777451	0.37688	0.553165	0.343639	0.420769	1.43828	2.01587	0.525655	0.367616	0.275825	0.792068	1.50376	0.924772	0.627307	1.41974	1.71029	1.54194	0.229282	0.582012	0.475188	1.08206	1.43654
DG(44:1)	752.713	15.4689	DG_NH4	RevPhase_positive	0.588806	1.03327	0.628979	0.983395	0.990297	0.805169	0.820212	2.50931	0.682964	1.12946	0.708311	1.24053	0.898985	0.528435	0.602669	0.851787	0.935452	1.07658	0.880378	0.806536	1.37304	0.40756	3.52509	0.321859	0.382985	1.18167	0.676977	0.374903	1.36907	1.26838	0.82691	0.348045	0.293482	0.33287	1.15579	0.683745	0.980183	1.22509	1.70267	0.970213	0.19487	0.458247	0.576531	1.11914	1.22816
DG(44:2)	750.698	15.2173	DG_NH4	RevPhase_positive	0.831189	0.857434	0.846029	1.14055	1.2316	2.04028	1.34549	5.10453	0.913989	1.27248	0.643899	0.951721	1.23733	1.04218	0.998818	1.16782	1.478	0.674077	1.59753	1.40876	0.719089	0.218895	2.6519	0.737027	0.466181	1.36395	0.656433	0.556273	1.7237	1.63056	0.572628	0.128034	0.357802	1.09386	1.30851	1.17869	0.776806	1.23248	2.14569	1.14565	0.585849	0.337644	0.501238	0.898403	1.30702
DG(44:3)	748.682	15.0034	DG_NH4	RevPhase_positive	0.371292	0.658007	0.961372	0.674032	1.23356	1.3795	0.487495	3.09667	0.706475	0.98761	0.37014	0.519368	0.871023	0.798471	0.598545	0.811836	0.969226	0.445072	0.740141	0.937418	0.77014	0.13379	0.771124	0.338215	0.426497	0.430764	0.361056	0.434024	1.09541	1.45015	0.281497	0.322662	0.149171	0.568343	0.697956	1.0485	0.341657	0.72977	0.990732	0.8454	0.455726	0.305488	0.576274	0.69555	0.778791
DG(44:4)	746.666	14.9829	DG_NH4	RevPhase_positive	1.15358	0.305849	0.164098	0.947669	1.02324	1.42922	0.901229	2.25333	0.597199	0.0240092	1.10892	0.368839	0.425311	0.407304	0.7786	0.721526	0.578165	1.70203	1.09083	0.91773	0.236241	0.0311339	0.721832	0.68667	0.226399	0.421236	0.0757418	0.0958444	0.737894	0.890322	0.180534	0.19477	0.163877	0.272307	0.283698	0.401127	0.247364	0.988831	1.14744	0.777705	0.168465	0.581109	0.303031	0.389825	0.376302
DG(44:5)	744.651	14.6639	DG_NH4	RevPhase_positive	1.42577	0.243323	0.419916	0.5283	1.62628	1.98185	0.711521	1.66521	0.666767	0.54544	1.24593	0.617463	0.73108	0.588723	1.16175	1.63305	0.597453	1.32637	1.63736	1.10702	0.444654	0.2166	0.466291	0.490714	0.241003	0.471297	0.297383	0.217001	0.366642	1.32739	0.170507	0.35673	0.298829	0.441275	0.198247	0.899796	0.156726	0.982456	0.918472	1.65337	0.436693	0.597174	0.67147	0.131605	0.787834
DG(44:6)	742.636	14.4489	DG_NH4	RevPhase_positive	0.727442	0.313371	0.183654	0.72162	0.819344	1.50814	0.456202	0.845226	0.393902	0.441543	0.736416	0.298968	0.80033	0.482273	0.718122	1.05462	0.358468	0.583728	1.20781	0.74527	0.308167	0.173375	0.443396	0.315603	0.515867	0.2934	0.127447	0.303243	0.497897	0.662083	0.0954093	0.26442	0.189756	0.306992	0.266711	0.572857	0.178005	0.533229	0.591269	0.856578	0.18255	0.302185	0.37302	0.386734	0.457832
DG(O-32:0)	572.561	14.1266	DG_O_NH4	RevPhase_positive	0.976534	0.345483	0.211187	0.985835	0.293232	1.67619	0.564665	0.824474	0.492286	0.542678	0.373039	0.284113	1.57389	0.439874	1.18789	0.997606	0.533288	0.277453	1.27823	0.556716	0.527434	0.203135	0.426773	0.205023	0.221226	0.448618	0.49349	0.584121	0.523609	0.597406	0.441577	0.148635	0.085739	0.168546	0.546395	0.285588	0.20765	0.628854	0.84812	1.1448	0.228488	0.524407	0.609466	0.886386	0.14833
DG(O-32:0) [M+OH]+	588.557	13.7685	DG_O_NH4	RevPhase_positive	2.36747	2.29844	5.44067	4.83655	3.32932	4.15287	2.1223	2.48573	2.99399	3.28254	2.02844	3.67943	3.3872	2.8658	2.45566	1.59592	2.34405	3.53184	2.00951	3.31249	3.88109	3.33383	11.9424	3.14552	2.88037	4.44236	3.56206	3.19587	4.03095	4.48568	3.34697	2.64593	2.58609	4.58416	3.68453	2.2778	4.00796	4.09602	5.64309	4.10445	3.30909	2.47551	2.02418	3.77529	3.64773
DG(O-32:0) [M+OOH]+	604.551	13.0246	DG_O_NH4	RevPhase_positive	0.46646	0.201054	1.11385	1.20229	0.770004	1.08719	0.376214	0.382563	0.562211	0.560442	0.18261	0.546368	0.941145	0.425157	0.209944	0.201245	0.275924	0.872247	0.417743	0.462275	0.508522	1.11767	3.36265	0.721053	0.709038	0.614395	0.719945	0.694195	0.417237	0.31468	0.478995	0.593661	0.523224	0.314702	0.447627	0.550462	0.901232	0.833932	0.745999	1.30718	0.930472	0.349184	0.423439	0.762251	0.474019
DG(O-34:0)	600.593	14.503	DG_O_NH4	RevPhase_positive	1.0852	0.234344	0.334595	1.77506	0.476246	2.07307	0.547177	0.555496	0.576224	0.477764	0.414522	0.366347	1.34967	0.816479	1.20081	1.43682	0.444163	0.4901	1.72995	0.905033	0.096965	0.250525	0.859137	0.221225	0.514064	0.207259	0.652992	0.521035	0.165039	0.653175	0.416651	0.258373	0.194832	0.370855	0.586226	0.314169	0.517296	0.50465	0.653362	1.29727	0.210951	0.610857	0.597001	0.527327	0.491697
DG(O-34:0) [M+OH]+	616.588	14.2238	DG_O_NH4	RevPhase_positive	0.563955	0.565039	1.02009	1.38145	0.889841	1.44061	0.623351	0.918387	0.477247	0.91521	0.555071	0.892817	0.910868	0.688791	0.717723	0.570248	0.785717	0.844058	0.599088	0.841676	1.01706	1.29041	2.92732	0.856255	0.605886	1.0507	0.834402	0.925949	0.917523	0.87237	0.749362	0.951705	0.637031	1.01368	0.996801	0.784181	1.12138	1.05677	1.13852	1.10773	0.947525	0.634262	0.574675	1.10415	0.899614
DG(O-34:0) [M+OOH]+	632.583	13.5008	DG_O_NH4	RevPhase_positive	0.894703	1.79398	3.68315	2.00512	1.75302	3.51881	1.6122	2.61092	2.52734	2.54713	1.01367	2.4492	2.49539	2.41736	2.15665	1.54204	1.71151	1.89362	2.05537	1.70091	2.28812	2.41874	9.20168	1.30366	1.05228	2.88718	1.4612	2.40106	1.84185	3.16533	2.62408	2.0181	2.02665	2.82768	1.79596	1.96528	2.89894	3.57402	3.28275	3.48119	1.9794	1.87481	0.895213	1.94115	2.32156
DG(O-34:1)	598.578	14.1853	DG_O_NH4	RevPhase_positive	3.51183	1.00567	1.60464	6.92563	2.47507	7.69017	2.79717	3.53617	2.87628	2.3418	1.84909	1.08928	5.77685	3.03201	4.18128	4.39617	2.74541	2.06677	6.13635	4.11182	1.71411	1.57421	1.89412	1.13906	2.40419	0.910439	3.25024	2.48646	1.52476	2.72606	1.8579	0.883342	0.838407	1.64961	2.40686	1.63588	2.98176	2.28134	3.11899	3.83033	0.71892	2.61242	3.24332	2.61074	2.43973
DG(O-34:1) [M+OH]+ [M+OH]+	630.567	13.2337	DG_NH4	RevPhase_positive	0.406617	0.105807	0.962061	1.0997	0.372726	1.11379	0.333943	0.344638	0.366773	0.579188	0.38581	0.539507	0.335231	0.569386	0.385684	0.316475	0.476659	0.281005	0.245085	0.322425	0.195892	0.487545	1.31816	0.278971	0.310109	0.398682	0.293579	0.485626	0.250236	0.364272	0.448096	0.566151	0.271347	0.231344	0.409402	0.280036	0.612686	0.405077	0.570378	0.892546	0.905102	0.400209	0.248347	0.558308	0.372056
DG(O-36:1)	626.609	14.6104	DG_O_NH4	RevPhase_positive	1.06209	0.360512	0.769661	2.03213	0.655771	2.39754	0.704367	1.40235	0.726352	0.671579	0.822171	0.597843	1.81376	0.779688	1.28538	1.56205	0.748985	0.545222	1.70894	0.972637	0.632763	0.555312	1.06834	0.403049	0.641333	0.610878	0.760378	0.749154	0.525977	0.719374	0.448043	0.327543	0.437621	0.610551	0.862436	0.56854	0.645523	0.810792	0.903137	1.64467	0.411607	0.764422	0.853057	0.835093	0.592123
DG(O-36:1) [M+OH]+	642.603	13.6778	DG_O_NH4	RevPhase_positive	1.4203	0.761793	0.505479	1.18558	1.04555	1.49541	0.77325	0.757455	1.1488	0.843337	1.36402	0.837208	0.887567	1.02213	1.23653	1.36154	0.495392	0.77031	0.932309	1.34156	0.517322	0.356	1.38457	0.504135	0.8594	0.488558	0.332367	0.650257	1.00762	1.32835	0.494004	0.409828	0.603516	0.708655	0.745308	1.02311	0.709144	1.08895	0.923755	1.31769	0.361795	0.971725	0.614022	1.04378	0.614595
DG(O-36:2)	624.594	14.2872	DG_O_NH4	RevPhase_positive	0.737624	0.252156	0.41695	1.75489	0.536539	2.02309	0.454602	1.7986	0.689771	0.355154	0.420071	0.321825	2.0235	0.721673	0.85026	1.10958	0.774418	0.418149	1.58835	0.742512	0.449169	0.388827	0.705627	0.278305	0.625303	0.31596	0.736617	0.464983	0.367045	0.537448	0.430454	0.298573	0.331389	0.369839	0.553406	0.473081	0.565419	0.549196	0.709786	1.02083	0.446257	0.570602	0.797955	0.52327	0.703284
DG(O-36:2) [M+OH]+	640.588	13.7543	DG_O_NH4	RevPhase_positive	24.798	19.5199	19.662	21.5097	18.5679	21.9603	13.616	13.9149	21.0697	8.63698	20.6379	19.0292	18.6881	16.8552	18.7624	19.4495	9.29705	16.6759	21.8367	21.2087	13.9551	5.97099	16.6577	14.7092	21.5098	16.0479	7.29278	12.4442	20.1229	24.8035	8.17022	6.1793	11.7608	18.905	15.3655	14.973	10.2982	20.1417	12.2449	21.5866	20.0988	20.6799	19.2312	18.4787	14.4678
DG(O-38:1)	654.64	15.0035	DG_O_NH4	RevPhase_positive	0.316747	0.259977	0.204586	0.764782	0.619959	0.54954	0.43063	1.42594	0.416262	0.208371	0.574929	0.242629	0.716349	0.706382	0.43823	0.509277	0.450343	0.491804	0.659453	0.563469	0.410885	0.14635	1.18916	0.229961	0.189363	0.27882	0.455731	0.386807	0.337264	0.382023	0.262255	0.222083	0.35305	0.33979	0.638321	0.243355	0.396722	0.774699	0.908886	0.674498	0.107465	0.413261	0.292147	0.50008	0.396304
DG(O-38:4)	648.593	14.2148	DG_O_NH4	RevPhase_positive	1.12954	0.388827	0.647431	2.59194	0.687417	3.53153	0.883124	2.20337	0.662123	0.777307	0.555985	0.382873	2.48614	1.02904	1.70477	1.64286	1.14469	0.711645	3.05341	0.933372	0.703014	0.592443	0.504472	0.227842	0.916201	0.206062	1.08056	0.734613	0.398254	0.803929	0.649186	0.27872	0.5959	0.533095	0.844152	0.539188	0.870385	0.636222	0.864615	1.24668	0.35703	0.804384	0.942824	0.872143	0.706499
DG(O-38:4) [M+OH]+	664.587	13.6114	DG_O_NH4	RevPhase_positive	10.5343	7.02549	9.02442	10.4896	9.3051	13.8805	5.78546	7.8597	10.8306	4.52321	7.67775	7.84205	8.20339	6.76883	7.63767	8.33781	7.45759	5.75078	11.8856	8.19989	5.34033	2.16141	5.75349	5.85489	8.4213	6.39148	3.40268	5.09679	8.22105	11.4735	3.44921	2.04042	4.10464	8.92174	6.40479	6.20516	4.42632	10.5125	6.24033	10.8957	9.71532	7.853	11.4838	8.52446	5.78566
DG(O-40:1)	682.672	15.1628	DG_O_NH4	RevPhase_positive	0.381271	0.272119	0.312974	0.628874	0.247746	0.35451	0.599896	1.54176	0.511993	0.696519	0.261704	0.362908	0.44231	0.40198	0.935524	0.70768	0.555261	0.52225	0.61746	0.0843819	0.503501	0.164663	0.613552	0.201383	0.279031	0.452593	0.480954	0.437913	0.460671	0.289523	0.316557	0.158885	0.207668	0.661688	0.549963	0.230528	0.4566	0.448783	0.513706	0.446053	0.0457433	0.17489	0.409638	0.371707	0.518822
DG(O-40:1) [M+OH]+	698.666	14.1807	DG_O_NH4	RevPhase_positive	0.523397	0.625254	1.0455	1.64614	1.0436	1.32446	0.52068	1.5569	0.97593	0.925677	0.793427	1.32067	1.1324	1.04297	0.661345	0.968117	1.23808	1.19175	0.863232	0.819752	1.05437	2.20239	1.98814	0.715935	0.688994	1.13128	0.614662	0.795919	0.86017	1.16648	0.737108	0.731655	0.909341	1.14522	0.773238	0.854298	0.98689	1.31684	1.72314	1.8311	1.05676	0.931487	1.15181	1.07944	0.875533
DG(O-42:3)	706.672	15.075	DG_O_NH4	RevPhase_positive	0.345978	0.271806	0.235095	0.255909	0.202726	0.53179	0.215358	3.90303	0.300801	0.217196	0.174512	0.302515	0.321263	0.332035	0.259092	0.387934	0.617615	0.292043	0.392889	0.219754	0.458811	0.0965675	0.399867	0.223659	0.103307	0.311268	0.348239	0.188423	0.359809	0.161225	0.205459	0.15108	0.0791337	0.269715	0.320478	0.32076	0.404097	0.422635	0.540296	0.671842	0.120539	0.228346	0.298686	0.198095	0.188513
DG(O-42:5)	702.638	14.4003	DG_O_NH4	RevPhase_positive	0.690457	0.78789	1.18087	1.06382	0.618485	0.863107	0.442473	0.687551	0.786617	0.654431	1.07858	1.36375	0.777664	0.84299	0.582562	0.370304	0.734982	0.778982	0.389446	0.96292	0.865842	2.26477	1.32043	0.893164	0.724713	0.980275	0.624502	0.742378	0.997551	1.13229	0.640251	0.716874	0.945166	0.709933	0.650222	0.723833	0.776784	0.768341	0.9664	1.12112	1.0937	0.813858	0.58477	0.922233	0.7388
DG(O-42:5) [M+OH]+	718.634	13.7907	DG_O_NH4	RevPhase_positive	1.45787	1.01311	1.77664	1.28447	0.742879	0.725919	0.701881	0.92574	0.537855	0.962583	1.21958	2.02964	1.01341	1.0616	1.02244	0.963823	1.66588	1.52693	1.16166	0.752909	2.0401	2.6173	2.13357	1.24777	0.65805	1.92004	0.809189	1.1738	1.3608	1.59022	0.872754	1.18824	1.67041	1.0663	0.888511	0.659325	1.18191	0.640326	1.23814	1.85836	2.34699	0.600181	0.554164	1.35439	0.954398
DLCL(36:4)	923.507	9.2282	DLCL1	NormPhase_negative	8.18373	31.1027	16.6639	19.9616	21.2017	17.2531	16.707	31.7464	28.5088	32.4921	36.6357	13.9657	37.0253	24.2325	30.0935	24.9942	11.6886	27.7802	13.487	20.9926	13.073	19.1478	17.5088	12.3804	17.8581	4.01384	3.18316	11.6546	11.4135	6.24495	23.4384	30.4739	17.9212	34.0413	31.6328	41.8185	29.1325	54.8812	21.9	20.6951	12.5966	24.0279	32.4652	32.5645	28.199
Hex2Cer(d30:2)	804.546	10.3184	Hex2Cerd	RevPhase_positive	54.6461	77.7615	51.4398	56.704	67.3886	52.0395	72.0846	38.3772	82.461	85.5252	65.6042	66.7556	70.6389	64.6928	57.7617	65.6888	64.9133	55.4058	48.4851	55.1588	102.348	169.517	113.25	70.7802	70.4705	120.407	220.47	71.9075	91.891	79.0316	81.5974	94.2149	64.5317	104.932	100.232	79.7925	81.3201	68.8177	357.81	58.9952	85.2327	66.2953	42.2411	79.8167	63.6201
Hex2Cer(d32:1)	834.594	11.0732	Hex2Cerd	RevPhase_positive	0.129554	0.474869	0.106189	0.180638	0.209973	0.170344	0.437726	6.51944	0.193623	0.614565	0.211884	0.266776	0.315607	0.114102	0.140865	0.492673	2.76236	0.163275	0.157133	0.106439	0.461192	0.0449412	0.251123	0.180138	0.126236	0.188469	0	0.369399	0.212913	0.2195	0	0.311385	0.219589	0.0754773	0.31888	0.406927	0.231873	0.225133	0.260318	0.752389	0.167745	0.199218	0.211522	0.318589	0.301964
Hex2Cer(d32:2)	832.578	11.0372	Hex2Cerd	RevPhase_positive	0.16889	10.3205	0.936507	0.229019	0.407591	0.207711	8.48895	2.18835	3.69817	12.422	0.752502	10.2651	0.397054	0.538592	0.22212	0.318227	0.560487	0.326994	0.146894	0.624631	14.2697	5.58719	10.1636	8.80799	0.522214	12.1789	9.40151	1.72531	10.9961	8.28069	10.822	0.600389	0.334147	11.575	9.33163	0.771313	11.598	6.93533	11.8128	0.288314	0.46733	0.285219	1.20124	6.21143	10.0861
Hex2Cer(d34:1)	862.625	11.6993	Hex2Cerd	RevPhase_positive	4.76556	12.4902	13.1791	6.56333	14.3294	11.66	22.1344	736.037	8.38371	32.7865	3.40054	6.74594	9.57299	5.78481	4.52555	29.3318	349.348	6.7947	7.18756	7.20828	10.3137	4.46653	7.5927	10.4473	4.29297	5.91333	4.98411	6.86962	6.43262	7.50869	6.84508	10.9305	8.47424	8.27924	6.21278	33.7978	21.3636	12.5427	6.01707	50.8178	9.00818	5.41874	7.58501	5.8848	6.66809
Hex2Cer(d34:2)	860.609	11.0552	Hex2Cerd	RevPhase_positive	0.289391	237.584	2.42396	0.360768	0.745868	0.202735	275.679	19.5962	27.2499	740.304	0.99413	787.873	0.565568	0.86169	0.321579	0.204732	0.959471	0.423128	0.190456	0.948314	941.389	40.3387	234.29	194.394	0.693148	817.645	223.383	5.83127	530.778	290.155	1433.64	0.536133	0.171643	1144.31	603.109	1.43243	531.355	210.228	556.156	0.236734	0.922387	0.264105	3.84726	96.7739	342.878
Hex2Cer(d36:1)	890.656	12.287	Hex2Cerd	RevPhase_positive	22.6189	50.2378	28.0952	35.6003	20.983	44.3277	35.985	32.2788	32.4418	41.9982	30.0067	27.9663	29.6927	29.25	25.8364	27.4746	23.6238	41.8968	34.4832	25.3192	38.0501	19.7757	51.9142	38.027	33.2342	28.3809	23.1668	42.0703	61.5743	56.4152	23.8516	18.3643	31.3612	46.7912	59.2056	26.4018	24.1452	28.3045	45.0247	25.3657	26.2049	35.4627	16.0353	50.4105	37.9555
Hex2Cer(d36:2)	888.641	11.8979	Hex2Cerd	RevPhase_positive	1.28466	2.66647	1.82839	2.04337	1.95526	3.34245	2.37301	3.58687	2.07015	2.85877	0.902574	1.67668	1.82363	2.48499	1.32871	1.66878	1.83296	2.81346	2.43311	1.77323	2.04951	0.73876	3.00552	2.24019	2.55016	1.76338	1.37784	2.28553	3.94359	2.72582	1.17236	1.32551	2.07288	2.54444	3.0997	1.72363	1.49323	1.74695	2.55661	1.89909	1.26608	3.39557	0.931488	2.75506	3.19974
Hex2Cer(d38:1)	918.688	12.8091	Hex2Cerd	RevPhase_positive	1.27903	2.92713	0.587903	1.97238	1.2504	2.07713	1.86558	9.78604	1.93834	3.81436	2.46249	0.31379	1.07739	1.77676	2.07072	1.60215	2.85973	3.09223	1.18436	1.82234	1.96349	0.500658	2.71185	1.72098	1.44954	2.11542	0.722194	3.11612	4.32855	2.83484	0.652719	1.46514	1.34202	4.30392	6.40512	1.66127	0.450846	3.43362	2.6463	1.73522	0.495828	1.49464	0.428014	4.66275	1.64991
Hex2Cer(d40:1)	946.719	13.2699	Hex2Cerd	RevPhase_positive	23.0018	25.6787	18.8354	20.428	12.8003	31.3529	18.3197	138.35	22.7475	27.1352	21.1177	20.8693	17.8553	25.1753	23.766	25.3086	54.3736	29.573	22.5124	22.5232	15.2225	5.94651	28.401	16.1443	17.3241	21.293	13.0326	21.9522	34.3012	39.0271	10.2277	8.81571	13.2413	27.5858	35.4919	16.5848	13.3319	20.7978	27.2248	31.4711	13.9112	18.6594	13.6519	29.5622	14.1538
Hex2Cer(d40:2)	944.703	12.9648	Hex2Cerd	RevPhase_positive	1.31217	2.00804	0.945639	1.46655	1.13818	1.55865	2.43898	24.6891	1.51569	2.07582	1.08156	1.28414	1.04312	1.47481	0.773474	1.62083	8.68164	2.17016	1.54564	1.52703	1.26599	0.570643	1.58637	1.55067	2.3541	2.07978	1.03512	2.30141	2.80385	2.17043	1.0571	1.22375	1.83598	1.76426	3.27269	2.11432	1.07766	1.67813	1.72396	2.12958	1.20869	1.88288	0.815881	2.18221	2.05355
Hex2Cer(d41:1)	960.735	13.5002	Hex2Cerd	RevPhase_positive	8.16102	9.35077	6.86797	5.96749	4.94862	8.67147	5.35178	15.9968	5.59517	7.13276	7.01573	5.09367	4.62411	8.63595	8.36364	7.67751	7.88604	9.6263	6.76613	7.02867	5.31182	1.90478	10.6579	6.11782	7.43477	5.17109	4.0258	6.65475	10.6184	12.3235	3.81497	2.95254	5.85055	7.81612	9.33194	5.65155	3.02814	4.44926	9.72516	8.14244	5.45917	7.77632	5.04565	8.60903	5.72418
Hex2Cer(d41:2)	958.719	13.1627	Hex2Cerd	RevPhase_positive	1.18132	1.32407	1.14434	0.564441	0.964266	1.66622	1.41845	9.04785	0.752374	0.921013	0.876615	0.795482	0.549062	0.920024	1.28488	1.09907	2.53728	1.51911	0.772082	1.14929	1.33925	0.037088	1.54416	1.1986	1.48377	0.733133	0.224901	1.34322	1.58422	1.6421	0.258146	0.571071	1.53979	1.47547	1.75538	1.19541	0.100435	0.606181	1.48438	1.40569	0.80941	1.82174	0.77451	1.6563	1.24758
Hex2Cer(d42:1)	974.751	13.6967	Hex2Cerd	RevPhase_positive	15.8636	20.5153	17.576	15.3189	10.9688	25.526	13.5773	211.066	15.6959	23.2579	13.414	14.3296	12.4893	18.8766	14.7653	19.8054	64.5669	23.5116	18.1151	17.8665	10.7471	4.68737	23.6019	11.1958	14.526	13.2168	9.41659	16.0122	26.0728	26.2753	8.57716	6.14676	10.3713	22.1842	25.1835	14.8609	11.5568	14.9223	23.8435	26.9904	12.4331	15.9814	11.7718	20.5853	11.0073
Hex2Cer(d42:1) [M+OH]+	990.745	13.1075	Hex2Cerd	RevPhase_positive	1.11832	1.07633	1.13882	1.04058	1.10618	1.53607	1.39021	7.60582	0.929207	1.72606	1.20256	0.449644	1.08983	1.34129	0.943515	1.26188	4.02356	1.8608	1.50976	1.06551	1.44647	0.171133	1.5884	0.98765	0.930327	1.00276	0.523846	1.43169	1.55883	1.39263	0.496792	0.676469	1.37465	1.19195	1.37244	0.722738	0.747794	0.670275	1.07804	1.48346	0.980867	1.08395	0.840652	1.62596	1.10769
Hex2Cer(d42:2)	972.735	13.3216	Hex2Cerd	RevPhase_positive	18.8125	26.5446	30.2785	23.3796	23.4119	33.7607	31.4478	688.904	16.5182	42.0037	15.9727	16.9158	20.1138	20.5514	17.7432	38.6292	315.319	24.6771	23.9786	19.7745	20.6335	6.42787	24.8769	22.0583	18.5272	13.7532	12.064	20.3762	27.272	30.3225	11.4479	14.4473	16.908	26.7615	26.1709	39.5291	25.6514	21.5809	23.748	56.7833	20.0771	20.9561	17.4472	24.5457	19.3082
Hex2Cer(d42:3)	970.719	13.0191	Hex2Cerd	RevPhase_positive	1.12137	3.23088	3.52912	1.68914	2.9839	2.52098	4.07142	93.6136	1.64007	4.83943	0.836314	1.43336	1.80907	2.06286	1.35211	3.05571	32.8609	2.40462	1.89085	1.98333	2.56972	1.03811	2.34602	2.88306	2.16246	1.86057	1.42896	2.55856	2.31125	2.58584	1.17361	1.82562	2.87956	2.38687	2.57934	5.63549	3.35318	2.40334	1.77298	5.28097	2.65202	3.00888	1.54376	2.80117	2.12361
HexCer(d26:1)	588.447	9.3023	HexCerd	RevPhase_positive	0.230634	0.14629	0.499532	0.549016	0.583053	0.382545	0.203818	0.365298	0.230211	0.405928	0.385655	0.126906	0.398092	0.257708	0.554837	0.454386	0.593446	0.368904	0.397341	0.176256	0.313199	0.486438	0.631687	0.462274	0.272292	0.137607	0.322487	0.463989	0.588815	0.300771	0.196383	0.733036	0.247825	0.196134	0.502524	0.256209	0.435777	0.110749	0.237569	0.426912	0.433524	0.348284	0.520056	0.384387	0.125301
HexCer(d26:1) [M+OH]+	604.442	8.6678	HexCerd	RevPhase_positive	0.642757	0.509939	0.553811	0.966683	0.933148	0.646779	0.482695	0.557074	0.575262	0.423561	0.368827	0.517787	0.995662	0.7225	0.752622	0.784267	0.642889	0.290917	0.423874	0.850103	0.562214	0.769639	1.54863	0.412614	0.55304	0.784886	0.625639	0.746189	0.418851	0.725705	0.542745	0.61056	0.308165	0.621561	0.948808	0.714374	0.538032	0.426586	0.792307	0.917163	0.734934	0.606296	0.624993	0.639899	0.410098
HexCer(d26:1) [M+OOH]+	620.438	9.1911	HexCerd	RevPhase_positive	1.02798	1.2563	1.20774	1.34108	1.28484	1.35075	1.00556	1.19323	1.10761	1.08965	0.938262	1.15401	0.809859	1.27868	1.65322	1.18223	1.17524	1.25189	1.09664	1.0158	1.19175	1.4414	1.83044	0.900121	1.4509	1.15887	1.21257	1.41257	1.24193	1.14457	1.40928	1.49212	0.914588	1.33422	1.1938	1.06306	1.57391	0.983268	1.16407	1.05869	1.75543	1.43636	1.10895	0.768549	0.892705
HexCer(d26:2)	586.432	9.2337	HexCerd	RevPhase_positive	1.12257	0.730373	0.81512	0.938885	0.565977	0.883933	0.662678	0.953169	1.34966	0.69247	0.664495	0.894405	0.461858	1.01347	0.702629	0.446284	0.794726	0.647896	0.633478	0.467403	0.853267	1.26747	2.44236	0.206904	1.18626	0.796197	0.677644	1.17953	0.507701	0.951301	0.804475	0.579025	0.754904	0.603985	0.351151	0.443706	0.521956	0.624017	0.615833	0.758913	1.30098	1.73584	0.754312	0.957037	0.798728
HexCer(d26:2) [M+OH]+	602.427	8.7035	HexCerd	RevPhase_positive	0.727989	0.745499	0.686262	1.73749	0.443882	0.717758	0.476672	0.867647	0.799083	0.350419	0.514855	0.689029	0.656894	0.861114	0.709434	0.480553	0.877818	0.753292	0.45237	0.648908	0.919685	1.04122	2.31076	0.738845	0.733085	0.668607	0.47542	0.768222	0.646321	0.662048	0.716634	0.592407	0.574216	0.398151	0.835399	1.15255	0.522539	0.584899	0.430499	0.456756	0.480842	1.27552	1.0318	0.630086	0.791169
HexCer(d26:2) [M+OOH]+	618.421	8.6498	HexCerd	RevPhase_positive	0.952842	1.32915	0.954214	1.66941	1.33368	1.29929	0.988385	1.15603	1.29792	1.06166	0.98013	1.28427	1.53937	1.05886	1.85257	0.937646	1.30911	1.28181	0.923031	1.13194	1.27746	1.73319	2.43146	1.19479	1.1812	1.31438	1.11905	1.23336	1.21358	0.980397	1.24987	1.47155	0.983265	1.2984	1.17739	1.12796	1.28893	0.942753	1.07879	1.19797	1.76723	1.45013	1.13812	1.29946	1.32044
HexCer(d27:1)	602.463	9.595	HexCerd	RevPhase_positive	0.214528	0.207736	0.261046	0.719182	0.228379	0.322087	0.260399	0.446061	0.222121	0.245922	0.175588	0.0956994	0.298955	0.328719	0.305211	0.172064	0.274906	0.192433	0.598178	0.710593	0.152359	0.416353	0.603019	0.304924	0.486493	0.229665	0.10123	0.255011	0.254431	0.197582	0.291962	0.176729	0.390589	0.226964	0.286019	0.318832	0.282517	0.213329	0.228472	0.218067	0.235653	0.195904	0.191712	0.266681	0.25386
HexCer(d27:1) [M+OH]+	618.458	9.5777	HexCerd	RevPhase_positive	1.67225	2.27577	1.4681	1.91564	1.86681	1.90591	1.58929	1.93623	1.71283	1.6979	1.72992	1.45751	1.61391	2.24774	2.34962	1.92118	1.70124	2.09504	1.92828	1.68606	1.79917	2.88603	3.78772	1.8306	2.23729	1.91277	2.08097	2.17832	1.71897	1.77454	1.87604	2.68991	1.72093	1.86063	1.74408	2.05435	2.44215	1.45412	1.86307	1.99065	2.30784	2.01195	1.59915	1.96433	2.2585
HexCer(d27:1) [M+OOH]+	634.453	7.2449	HexCerd	RevPhase_positive	0.326543	0.249688	0.357289	0.48438	0.237669	0.470118	0.439268	0.479294	0.14095	0.517257	0.369437	0.133209	0.379263	0.440877	0.544644	0.682402	0.328739	0.0913003	0.473489	0.284964	0.522866	0.8942	0.725902	0.520387	0.523927	0.161018	0.77173	0.298766	0.18154	0.391069	0.660412	0.797706	0.639189	0.5145	0.159237	0.544484	1.1285	0.519213	0.330092	0.533684	0.825196	0.327344	0.572616	0.606089	0.299598
HexCer(d28:1)	616.479	9.9562	HexCerd	RevPhase_positive	0.219556	0.15598	0.134585	0.308653	0.313524	0.297847	0.220265	0.20455	0.391988	0.188715	0.210332	0.0841303	0.309722	0.18864	0.368795	0.155752	0.225196	0.205266	0.255566	0.254521	0.0954968	0.842291	0.761066	0.206639	0.253036	0.221654	0.242341	0.290859	0.118183	0.262411	0.25389	0.5115	0.245354	0.0939177	0.240027	0.339674	0.299828	0.166538	0.247488	0.254151	0.372126	0.428637	0.145663	0.317743	0.174518
HexCer(d28:1) [M+OH]+	632.474	9.7742	HexCerd	RevPhase_positive	2.65651	3.5857	1.99676	3.59098	2.48292	2.2827	4.34969	4.00678	2.54806	2.87219	0.905304	2.13825	3.43213	2.64232	3.08616	4.23743	2.82229	2.9235	4.01964	1.63079	2.41075	6.97851	6.42133	1.62121	3.42695	2.67113	4.43333	3.7186	2.0293	4.32754	4.54099	3.42452	3.1354	4.41564	2.54394	4.75175	2.99013	3.25853	3.97355	2.82198	2.72911	4.36058	2.39591	4.45965	2.73762
HexCer(d28:1) [M+OOH]+	648.468	9.6568	HexCerd	RevPhase_positive	1.10767	2.15686	1.45682	1.83262	1.52767	1.66572	1.68953	1.45549	1.86895	1.82656	1.74722	0.985456	1.68731	1.72917	1.78449	1.2175	1.49187	1.55551	1.62204	1.6407	1.77511	2.42941	1.97498	1.08104	1.19237	1.9663	2.06084	2.01591	1.5534	1.3125	1.61531	1.80144	1.69551	1.20163	2.10183	2.32726	1.73986	1.67393	1.69524	1.72625	1.41145	1.30392	1.58857	2.01482	1.63695
HexCer(d28:2)	614.463	9.87	HexCerd	RevPhase_positive	1.26661	1.28447	1.26328	2.21151	0.513502	0.334132	1.23768	1.42299	1.68062	0.421018	0.467372	0.877983	1.6084	0.738181	1.57408	0.99813	0.94169	0.355755	0.477345	1.55889	0.657882	2.51038	2.70626	0.522995	1.68658	1.35415	1.41737	1.05346	1.32499	1.87067	0.732556	1.60782	0.805827	0.623316	1.51729	1.23031	1.11564	0.969195	1.12246	0.843347	1.99448	1.45463	0.590858	1.54277	0.768676
HexCer(d28:2) [M+OH]+	630.458	9.6936	HexCerd	RevPhase_positive	1.88656	1.38057	2.28081	3.00967	2.25547	1.1232	1.73287	1.95288	1.92167	1.92639	1.11455	1.56923	2.30621	1.9104	2.74234	1.32934	1.81776	2.21806	1.17714	2.2897	2.05808	3.17955	6.83357	2.03307	2.27174	2.2128	2.15981	2.35611	1.26559	1.65096	2.14149	2.20045	1.9867	1.92021	2.79865	2.19022	2.17077	1.17128	2.01016	2.10121	3.58111	2.63971	1.9561	1.67851	1.39627
HexCer(d28:2) [M+OOH]+	646.453	9.5648	HexCerd	RevPhase_positive	1.33978	1.88249	1.64954	2.10932	1.65357	1.3022	1.6605	1.38692	1.15243	1.393	2.4718	1.6815	1.61449	1.60828	1.72532	0.965873	1.30791	1.82877	1.36108	2.88809	1.88637	2.37757	2.42694	1.16467	1.72261	1.91664	0.793711	1.85445	0.694039	1.48227	1.31806	2.25116	2.27838	1.13894	2.47682	1.3949	1.25597	2.295	1.69584	1.85745	2.08654	1.80074	1.33704	1.65241	1.25152
HexCer(d30:1) [M+OH]+	660.505	10.0097	HexCerd	RevPhase_positive	0.47198	0.577258	0.845335	0.925378	0.752685	0.908102	0.197823	0.876817	0.990417	0.143794	0.73642	0.776582	0.687047	0.700318	0.658624	0.68257	0.993308	0.509839	0.559475	0.877186	0.581294	1.57734	1.37885	0.823633	1.26714	0.844801	0.70218	1.09226	0.720149	1.12387	0.717167	0.64104	0.543929	0.51076	0.529796	0.579304	0.634484	0.769842	0.556238	0.780935	1.12558	1.26078	0.555032	0.923574	0.722263
HexCer(d31:2)	656.51	10.6602	HexCerd	RevPhase_positive	0.853043	0.332204	0.460732	1.55119	0.756631	0.712946	0.407818	2.2956	6.38172	0.817143	2.8152	3.98392	2.52546	1.10491	1.06256	1.18395	1.66673	0.814032	1.02118	1.95409	1.03348	8.44799	6.53431	3.46067	3.14721	2.45302	1.16328	4.0952	0.346308	10.5617	1.89229	0.803465	0.219558	1.55224	0.903517	1.21826	1.13364	2.25165	1.08593	0.696675	2.53795	5.05281	1.04194	2.92995	1.40435
HexCer(d31:2) [M+OH]+	672.503	10.4263	HexCerd	RevPhase_positive	8.71705	18.6916	12.2116	8.63209	9.8381	9.14737	10.3147	8.45068	15.2295	8.91181	18.5734	14.743	12.06	10.0067	11.4981	8.56085	10.9118	13.0433	9.61789	10.0429	16.7312	22.279	14.0446	15.4006	12.7699	16.6606	10.5929	14.6605	12.1713	15.4201	10.8671	13.5186	15.7818	10.2188	10.247	11.1709	10.4696	7.40594	7.68836	10.6158	23.8351	13.3398	7.05595	13.3048	11.7159
HexCer(d31:2) [M+OOH]+	688.499	10.5353	HexCerd	RevPhase_positive	0.473992	0.37105	0.417577	0.465352	0.350663	0.260305	0.363096	0.488328	0.43931	0.339067	0.727306	0.447574	0.743621	0.320626	0.423857	0.372931	0.350764	0.92605	0.412282	0.27303	0.50575	1.05161	0.438976	0.474994	0.418201	0.782542	0.522871	0.389656	0.311144	0.402397	0.419561	0.571749	0.222402	0.288344	0.29171	0.518178	0.750608	0.385983	0.443664	0.463917	0.427977	0.280612	0.377876	0.31186	0.600103
HexCer(d34:1)	700.572	11.9802	HexCerd	RevPhase_positive	0.318083	0.966629	0.580388	0.648473	0.560592	0.430786	1.26825	16.6996	0.406386	1.27312	0.279692	0	1.08871	0	0.16874	1.72251	7.94298	0	0.288427	0.383249	0.762448	0.460079	0.353967	0.645599	0.211155	0	0.575037	0.679336	0.302736	0	0.688672	1.09495	0.529457	0.564801	0.110387	1.42387	1.27625	0.954681	0.24867	2.44271	0.743338	0.196952	1.45621	0.270839	0.461965
HexCer(d40:1)	784.667	13.518	HexCerd	RevPhase_positive	1.83689	1.84273	2.28495	1.53243	1.0243	1.19967	2.11677	6.85302	1.49384	1.21612	1.69314	1.22651	1.6486	1.25875	1.68146	1.93232	3.20105	1.00468	0.868825	0.917198	1.96407	2.0323	1.48983	1.93104	1.12691	1.78033	1.59277	1.36602	1.54881	1.4277	2.14789	0.921581	1.19052	1.25021	1.68495	1.73043	1.83351	1.92539	1.1775	2.18641	2.31677	1.22182	4.33989	1.01181	1.86238
HexCer(d40:2)	782.651	13.2146	HexCerd	RevPhase_positive	0.290017	0	0.216929	0.128889	0.141762	0	0.187695	0.942828	0.372303	0.0287294	0.397233	0.790756	0.412477	0	0	0.19569	0.606204	0.0495178	0.0659958	0.248366	1.29588	0.512418	0.532918	0.205161	0.415155	0.212855	0.0824344	0.490099	0.173224	0.495518	0.26571	0.116229	0.179042	0.0745663	0.0792376	0.0817063	0.0322649	0.285742	0.161896	0.0584847	2.74496	0.485316	6.13582	0.402	0.112096
HexCer(d41:1)	798.683	13.7165	HexCerd	RevPhase_positive	0.949079	0.209066	0.757661	0.563414	0.517571	0.230852	0.709484	2.15826	0.851086	0.416046	1.00697	0.52273	0.402931	0.551928	0.663241	0.639891	0.685483	0.386236	0.356285	0.451348	0.97547	0.432606	0.683974	0.734504	0.463671	0.51459	0.560993	0.643993	0.782846	0.506856	0.733579	0.396497	0.405455	0.305989	0.4153	0.502485	0.692149	0.651478	0.839552	0.754226	1.05313	0.607176	3.50647	0.409875	0.689183
HexCer(d41:1) [M+OH]+	814.679	13.1064	HexCerd	RevPhase_positive	7.88582	20.4687	16.6233	12.4895	10.9537	7.87815	11.9854	23.3377	8.49411	10.1568	12.9743	12.1506	13.1583	9.33111	7.06688	10.068	21.0614	12.164	9.69755	8.37934	18.9972	10.4889	10.1767	15.5091	15.1086	15.804	8.44814	13.2399	14.9261	13.5901	11.3543	18.2731	20.5102	10.5147	10.0981	13.8454	10.0128	7.28021	9.14787	8.63298	18.3123	14.0022	16.2173	9.41804	14.3618
HexCer(d42:1)	812.698	13.9237	HexCerd	RevPhase_positive	2.80903	1.99494	2.67285	2.16666	1.57826	1.80905	2.4621	11.0783	2.18985	1.85055	1.96261	2.00984	2.10908	1.34987	1.87243	2.80042	4.42004	1.4579	1.64338	1.64145	2.52984	1.66277	1.39871	2.20993	1.90062	2.07849	2.24808	1.99908	1.94108	2.02791	2.50992	1.48551	1.59525	1.76444	2.02107	2.11445	2.21753	2.31356	2.26423	2.68054	3.39825	1.61251	11.8053	1.81069	2.32856
HexCer(d42:2)	810.682	13.5556	HexCerd	RevPhase_positive	2.34497	1.40264	2.49084	1.92348	1.0242	1.27395	2.63517	15.5083	1.16031	1.71193	1.74743	1.9268	1.40803	0.957373	1.16283	2.14472	7.38541	0.846542	1.08321	0.955476	2.74702	1.25296	1.55603	1.81297	0.928922	2.04157	1.55029	1.37281	1.47249	0.927199	1.89533	1.45906	1.44621	0.977967	1.40431	1.96523	1.94116	2.105	1.53394	2.26902	3.63171	1.08818	14.5993	1.21686	1.9938
HexCer(d42:3)	808.667	13.2692	HexCerd	RevPhase_positive	0.625562	0.061081	0.361675	0.20605	0.115	0.153436	0.330797	3.85502	0.109556	0.112421	0.0503489	0.372	0.0894661	0.161783	0	0.0929051	1.21839	0	0	0.0625477	0.941969	0.292327	0.71318	0.117594	0.109799	0.176642	0.0981505	0.426792	0.166386	0.0996426	0.216937	0.0942736	0.238744	0.0752777	0.0868949	0.508272	0.113218	0.143298	0.145878	0.481333	1.58966	0.179097	3.07542	0.421481	0.161031
LPC(10:0)	412.246	10.4935	LPC	NormPhase_positive	0.00884279	0.0110863	0.00645937	0.0100553	0.0109958	0.0102427	0.0107977	0.00634165	0.00981816	0.0162629	0.0143096	0.00877826	0.0131413	0.0129786	0.0108778	0.011566	0.0102214	0.0141519	0.00979589	0.00801518	0.0123668	0.023825	0.0115005	0.0116874	0.00884186	0.00937501	0.00781779	0.0104411	0.00850949	0.00812292	0.0111152	0.0111993	0.0143284	0.0121295	0.0137275	0.01339	0.0107943	0.00792679	0.0126427	0.00932398	0.0185439	0.0133421	0.0116721	0.00703012	0.00847922
LPC(12:0)	440.277	10.3395	LPC	NormPhase_positive	0.514818	0.623491	0.535758	0.621769	0.572587	0.503492	0.528358	0.397741	0.58402	0.640572	0.625082	0.51011	0.658584	0.575385	0.654725	0.536992	0.460432	0.612895	0.531059	0.521576	0.645175	0.982524	0.6783	0.562337	0.651787	0.665595	0.582674	0.604303	0.561528	0.509167	0.58801	0.69155	0.551761	0.57777	0.601552	0.655284	0.583342	0.499536	0.571025	0.520766	0.74053	0.552267	0.515895	0.582143	0.531975
LPC(15:0)	482.324	10.1775	LPC	NormPhase_positive	0.378803	0.357143	0.269653	0.278472	0.426353	0.43436	0.237745	0.348862	0.2769	0.22496	0.287014	0.326501	0.239469	0.307778	0.369845	0.329401	0.170891	0.299149	0.306213	0.367286	0.248037	0.138801	0.322733	0.225533	0.211306	0.244102	0.168091	0.242264	0.325035	0.427279	0.142719	0.364191	0.21554	0.181057	0.164805	0.364905	0.230755	0.316662	0.288488	0.373103	0.249006	0.278227	0.333021	0.286021	0.186269
LPC(16:0)	496.34	10.1266	LPC	NormPhase_positive	51.0423	41.4681	41.8762	46.5839	48.2873	72.5384	31.249	49.0534	40.4157	35.7693	42.5803	48.7491	40.408	43.5296	48.53	43.1054	30.5522	41.0455	52.8167	47.579	31.0681	18.4297	43.4024	27.9829	31.4642	32.7413	25.6088	37.2185	40.2094	50.9892	23.4573	42.634	28.8257	29.2919	25.9245	40.2091	39.5942	52.7813	33.5818	49.5206	34.6127	38.617	51.3197	39.0895	25.09
LPC(16:1)	494.324	10.1265	LPC	NormPhase_positive	0.930231	0.81153	0.990843	0.905811	0.952685	1.1401	0.898304	0.606329	0.87794	0.536804	0.705099	1.02222	0.631506	0.739236	0.897999	0.782697	0.529543	0.669571	0.821036	0.955366	0.700172	0.266112	0.717987	0.664742	0.550148	0.644737	0.383197	0.522579	0.81309	1.01062	0.33357	0.637629	0.429086	0.447692	0.447919	0.853142	0.599854	1.2925	0.615644	0.870643	0.734279	0.755825	1.07376	0.680899	0.591842
LPC(17:0)	510.356	10.0898	LPC	NormPhase_positive	0.832345	0.627782	0.608113	0.551858	0.81084	0.967747	0.451837	1.01658	0.591848	0.48331	0.664233	0.64903	0.457618	0.577476	0.777614	0.667949	0.505213	0.540709	0.658131	0.65058	0.397165	0.237788	0.614707	0.40518	0.401455	0.479482	0.353314	0.49838	0.542586	0.778372	0.305367	0.735728	0.345476	0.407954	0.351499	0.706103	0.54623	0.636682	0.47279	0.818466	0.475692	0.527305	0.778177	0.565408	0.344872
LPC(17:1)	508.34	10.0855	LPC	NormPhase_positive	0.0820444	0.0816471	0.069398	0.0727475	0.0845165	0.0898607	0.0654298	0.0643807	0.0621977	0.0551555	0.0695679	0.0724103	0.0478317	0.0616526	0.092528	0.0835505	0.029633	0.0463454	0.0654394	0.0666368	0.0474007	0.0210877	0.0678109	0.0413257	0.0374417	0.0585744	0.0297144	0.0465607	0.0760073	0.112942	0.0243131	0.0446926	0.0360419	0.0408732	0.0511554	0.0770425	0.0653744	0.0867993	0.0486587	0.0892558	0.0465344	0.0666218	0.0672467	0.118363	0.0455885
LPC(18:0)	524.371	10.0506	LPC	NormPhase_positive	15.4947	9.66446	11.4062	12.8591	11.8034	22.1159	8.38533	19.9417	12.0747	9.2288	13.0628	11.7831	10.5686	10.2605	14.911	13.3766	11.8632	9.70651	14.3453	12.2754	8.01242	4.04359	8.78591	8.43063	7.81653	10.6025	6.19441	9.07287	8.52608	12.8901	5.39846	11.6205	6.35206	8.33977	7.53724	12.5233	9.34927	12.8216	6.83236	16.1325	8.72583	9.01547	15.3255	10.7969	6.57267
LPC(18:1)	522.355	10.0335	LPC	NormPhase_positive	11.0049	13.507	11.884	12.6201	12.7986	15.8022	9.62506	9.41023	12.0562	9.63454	8.73936	13.4399	8.77752	9.56499	11.2615	10.7622	8.45568	8.17423	12.0855	11.9545	7.3804	4.09018	10.9196	7.18767	6.25071	8.53991	6.51325	8.37464	12.164	16.3273	5.21797	7.17741	4.56374	6.66564	8.22244	10.1072	9.63146	17.2328	9.15916	11.8663	7.95386	8.32398	12.1984	11.1124	6.24274
LPC(18:2)	520.34	10.0336	LPC	NormPhase_positive	46.7851	56.4801	44.3386	49.4723	47.3973	48.7967	43.5843	19.6542	42.4876	32.6562	36.4234	51.6884	30.0787	43.7448	50.5419	46.286	32.5654	32.7795	42.1546	53.0055	32.5318	19.8186	44.5789	28.1335	34.936	30.8068	30.4291	31.6587	48.9656	54.9871	21.4241	25.5129	23.2862	22.7425	32.4823	35.6275	35.0628	56.3679	34.7573	48.9915	36.4959	45.0321	40.2495	40.3933	28.3068
LPC(18:2) [M+OH]+	536.335	10.3027	LPC	NormPhase_positive	0.0596594	0.062367	0.0336361	0.0595594	0.0264587	0.0566737	0.0384039	0.0206626	0.0572027	0.0295542	0.0443485	0.0287027	0.0307562	0.0812417	0.054553	0.0434676	0.0219277	0.0230267	0.0338986	0.0398505	0.0259488	0.0607463	0.0624181	0.0249292	0.0265485	0.0289852	0.033667	0.109346	0.0385225	0.0269394	0.0156972	0.0448682	0.0300485	0.0144478	0.0232744	0.0320377	0.0225208	0.043639	0.0228467	0.0546649	0.203132	0.0738168	0.0470645	0.0733409	0.0259488
LPC(18:2) [M+OOH]+	552.33	10.3509	LPC	NormPhase_positive	0.0700901	0.0486555	0.0161222	0.0684439	0.023902	0.0616834	0.0230423	0.00275742	0.101128	0.018016	0.0450226	0.0219868	0.0319337	0.153937	0.0421989	0.0401707	0.0195549	0.0326277	0.0356031	0.0268222	0.0397036	0.302803	0.038225	0.0276221	0.00839692	0.0207346	0.0648697	0.144853	0.0180792	0.0211023	0.0251174	0.081229	0.0217559	0.0245609	0.00835574	0.019847	0.00461751	0.0147158	0.0227611	0.0585219	0.54878	0.124425	0.0242105	0.0979272	0.0263637
LPC(18:3)	518.324	10.0294	LPC	NormPhase_positive	0.422656	0.374947	0.359391	0.422381	0.170347	0.284671	0.333677	0.0345264	0.261477	0.211651	0.250763	0.243662	0.192074	0.334784	0.442063	0.316014	0.207005	0.211872	0.336856	0.385839	0.219183	0.0733205	0.299547	0.188013	0.155993	0.191834	0.141325	0.286086	0.301195	0.354729	0.10201	0.0552269	0.101424	0.153489	0.241445	0.130819	0.13092	0.219709	0.221717	0.340121	0.209354	0.225008	0.269943	0.289455	0.190023
LPC(18:3) [M+OH]+	534.319	10.0885	LPC	NormPhase_positive	0.0362465	0.0188246	0.0117089	0.0240536	0.00532533	0.0280474	0.0119118	0.00637187	0.035491	0.014218	0.0192991	0.0116147	0.00505667	0.0447	0.0258792	0.0297671	0.0154937	0.00231807	0.0124393	0.0245547	0.0174017	0.0485012	0.0191925	0.00911422	0.00627281	0.0131169	0.0236627	0.0368872	0.0166686	0.0108662	0.00789935	0.029314	0.00368283	0.00227825	0.00646094	0.00283763	0.00401255	0.0043306	0.0113705	0.037208	0.132789	0.0357255	0.0118892	0.0562548	0.0125413
LPC(18:3) [M+OOH]+	550.314	10.1058	LPC	NormPhase_positive	0.0454497	0.0163874	0.0171826	0.0388956	0.00438668	0.0230638	0.0150689	0.0116417	0.0462541	0.00429866	0.0188239	0.00948482	0.00604909	0.0741674	0.0325761	0.0265619	0.00582425	0.00892139	0.0143279	0.0228206	0.0254938	0.0654591	0.0235728	0.00223721	0.00759359	0.00589374	0.0296691	0.0509836	0.0110884	0.00267634	0.00628324	0.0430733	0.0054424	0	0.00146131	0	0.00424953	0.0045853	0.00205432	0.047702	0.136737	0.0440883	0.00356539	0.139764	0.00572872
LPC(19:0)	538.386	10.0173	LPC	NormPhase_positive	0.0439566	0.0270713	0.030694	0.024172	0.0333373	0.0524645	0.0150947	0.0768814	0.0309893	0.0190356	0.0259978	0.0288356	0.0297721	0.0182181	0.0218838	0.031421	0.0323496	0.0169791	0.0301319	0.0270964	0.0195469	0.00883501	0.0207898	0.0222529	0.0152537	0.0233008	0.00929162	0.0188917	0.0210784	0.0278325	0.00832446	0.0395723	0.0107726	0.0211559	0.0128213	0.0373668	0.0188181	0.0120826	0.0145298	0.0386129	0.0207385	0.0147627	0.0441301	0.0148073	0.0119107
LPC(19:1)	536.371	10.0155	LPC	NormPhase_positive	0.0321816	0.0270851	0.0209988	0.0271256	0.0392406	0.0382005	0.031783	0.0337094	0.0257171	0.0206827	0.0189418	0.0176745	0.0179519	0.0166549	0.0334672	0.0240728	0.0126007	0.00942777	0.0256605	0.0199842	0.015395	0.00287507	0.0247904	0.0158045	0.00880755	0.0186871	0.00892782	0.0161404	0.0303973	0.0380501	0.00593605	0.0256232	0.0116287	0.0106127	0.0126887	0.0306199	0.0210805	0.0428881	0.0182104	0.0230215	0.0174437	0.019595	0.0312701	0.0572426	0.0124345
LPC(20:0)	552.402	9.9797	LPC	NormPhase_positive	0.0242464	0.0390442	0.025554	0.0300245	0.0242507	0.0547278	0.0265145	0.0993639	0.0338946	0.0354564	0.0305172	0.0317511	0.034942	0.0256469	0.0313988	0.031323	0.058321	0.0200633	0.0361943	0.0283352	0.0288407	0.0113256	0.0253514	0.018461	0.0216121	0.031317	0.0149818	0.0267856	0.0250668	0.0468533	0.0206255	0.0593764	0.0193786	0.02914	0.0190194	0.0390095	0.0292876	0.0314738	0.021609	0.0334819	0.0342751	0.0238811	0.0536804	0.0312285	0.0188363
LPC(20:1)	550.387	9.9781	LPC	NormPhase_positive	0.0541778	0.0750161	0.0671592	0.0695334	0.0657003	0.121231	0.0542729	0.131243	0.0720937	0.0411459	0.0385034	0.0638481	0.0503717	0.0433188	0.0530911	0.0340879	0.0753225	0.0370841	0.0634183	0.0612634	0.0518208	0.012451	0.0371097	0.0468359	0.0275721	0.0396662	0.0320699	0.0397704	0.0668753	0.0931997	0.0167654	0.0561085	0.0206148	0.0396695	0.0460153	0.0529823	0.048284	0.0912019	0.0510551	0.055965	0.0444951	0.0246044	0.0857795	0.0468564	0.034413
LPC(20:2)	548.371	9.9778	LPC	NormPhase_positive	0.0767437	0.102456	0.0602143	0.105192	0.0758493	0.106454	0.0690709	0.0849401	0.0589505	0.0607849	0.0565231	0.054494	0.0589183	0.075245	0.0551459	0.0584944	0.0614135	0.0569555	0.0811275	0.0859275	0.0560381	0.0298319	0.0697046	0.0588129	0.0461065	0.0468721	0.0349025	0.0538388	0.0864291	0.0873337	0.0371244	0.0586282	0.0242059	0.0504132	0.0442798	0.0692105	0.0581962	0.119834	0.062701	0.0717906	0.0538761	0.0518932	0.0755528	0.0711046	0.0474479
LPC(20:3)	546.355	9.9616	LPC	NormPhase_positive	1.43587	2.20669	0.886671	2.24408	1.45697	2.09856	1.14087	0.736457	0.898419	1.21043	1.23787	1.10175	1.3717	1.74212	1.50501	1.39199	1.04845	1.09872	1.68548	1.80585	0.769746	0.921237	1.66961	0.859209	1.1351	0.757765	0.99729	1.37685	1.70472	1.50535	0.752384	1.54188	0.771642	0.899654	1.04909	1.20492	1.08365	2.02182	1.49216	1.53198	1.50597	1.31992	1.22844	1.19103	0.8902
LPC(20:4)	544.34	9.9617	LPC	NormPhase_positive	8.02513	11.4777	3.50844	8.72517	11.0184	8.33411	5.63411	7.90741	7.11073	4.4656	7.49636	6.84968	5.636	11.3921	8.49159	8.50169	4.78228	8.10979	6.39144	11.4437	4.29183	5.52099	9.19435	4.64181	7.58904	5.89066	5.33326	5.21752	9.44584	6.56474	4.78409	14.5573	5.38607	3.23393	3.67118	9.91258	5.66247	8.70549	9.53717	8.54958	6.74634	8.20269	5.16799	4.28145	5.07494
LPC(20:5)	542.324	9.9563	LPC	NormPhase_positive	0.290709	0.303276	0.147152	0.330474	0.243115	0.261831	0.233338	0.107299	0.124773	0.187704	0.287966	0.415231	0.199012	0.524805	0.238561	0.337244	0.252265	0.303057	0.196724	0.533789	0.141277	0.125325	0.252564	0.0956867	0.258121	0.121487	0.13606	0.177975	0.191151	0.258282	0.0692393	0.241199	0.144826	0.0712428	0.133551	0.138362	0.060432	0.0680178	0.234883	0.230733	0.0534924	0.194928	0.243949	0.215903	0.185089
LPC(22:4)	572.371	9.8907	LPC	NormPhase_positive	0.326064	0.411884	0.262179	0.483347	0.313771	0.466016	0.296519	0.153664	0.247058	0.197561	0.297233	0.262109	0.276889	0.36833	0.386634	0.354953	0.197129	0.255895	0.368284	0.386486	0.208859	0.226818	0.316251	0.222614	0.260867	0.224159	0.244107	0.232509	0.344615	0.295395	0.163663	0.28685	0.162884	0.155326	0.206574	0.25835	0.203392	0.279287	0.296621	0.351582	0.320095	0.271713	0.306014	0.243516	0.23103
LPC(22:5)	570.356	9.9077	LPC	NormPhase_positive	1.30537	1.4696	0.589017	1.42895	1.07174	1.31728	0.748872	0.628366	0.787467	0.627188	1.10897	0.755179	0.844627	1.45398	1.45126	1.31603	0.573437	0.985385	0.980898	1.61006	0.549161	0.758855	1.0819	0.61868	0.932773	0.635746	0.738521	0.760063	1.08167	0.8922	0.581134	1.32086	0.589433	0.518363	0.604955	0.954598	0.718625	1.00934	1.09747	1.25638	0.921275	1.02128	0.766633	0.708221	0.617711
LPC(22:6)	568.34	9.9094	LPC	NormPhase_positive	0.505682	0.782686	0.239562	0.838839	0.79924	0.838434	0.341594	0.447106	0.473509	0.377595	0.448468	0.445404	0.499976	1.18432	0.552248	0.51246	0.219519	0.818171	0.620349	1.27893	0.233168	0.566508	0.570316	0.288466	0.8009	0.414227	0.506111	0.395028	0.634694	0.507807	0.485838	0.956497	0.496829	0.268933	0.330686	0.695899	0.608157	0.744979	0.621968	0.526537	0.367163	0.874616	0.327702	0.382006	0.279564
LPC(24:0)	608.465	9.8545	LPC	NormPhase_positive	0.019864	0.0279778	0.0297851	0.0239978	0.0207781	0.0132668	0.020839	0.0435416	0.0173624	0.0161044	0.0277407	0.0253027	0.0317975	0.0199728	0.0156832	0.0154014	0.0533065	0.0189551	0.0134611	0.0142622	0.0323981	0.0204541	0.0152157	0.0242161	0.0190724	0.039797	0.0222057	0.0293779	0.0176938	0.0162866	0.0286663	0.049003	0.0302375	0.0181713	0.0150063	0.0270266	0.0165677	0.0160832	0.012426	0.0256753	0.0274248	0.015854	0.0519449	0.0283977	0.0261013
LPC(O-12:1)	424.282	10.3149	LPC_O	NormPhase_positive	0.0932955	0.0247524	0.0378904	0.103684	0.0516555	0.0671061	0.0476269	0.0215283	0.0544824	0.034546	0.0737592	0.116576	0.0386272	0.0183225	0.0173362	0.01962	0.0487379	0.200606	0.0458546	0.00950035	0.0900983	0.0609286	0.027654	0.0541749	0.0264997	0.0859022	0.0659613	0.0880689	0.0302953	0.0621534	0.0416826	0.0264482	0.217395	0.02042	0.0383042	0.169551	0.0864101	0.0500075	0.109053	0.0848319	0.0408571	0.0678798	0.00886056	0.0322504	0.0774665
LPC(O-14:2)	450.298	10.227	LPC_O	NormPhase_positive	0.0992888	0.153558	0.204623	0.160502	0.133326	0.0649633	0.140738	0.151627	0.172789	0.10403	0.178694	0.125238	0.0618361	0.113937	0.164189	0.0804877	0.17386	0.184847	0.0662896	0.0892384	0.212397	0.22291	0.146193	0.171906	0.147078	0.210854	0.0909739	0.13281	0.144196	0.163209	0.163227	0.150068	0.148627	0.186134	0.145345	0.0640787	0.181874	0.057209	0.0572042	0.146969	0.207095	0.16167	0.160513	0.104292	0.158787
LPC(O-14:2) [M+OOH]+	482.288	10.3459	LPC_O	NormPhase_positive	0.0116751	0.0227955	0.0126029	0.0143436	0.00950741	0.0143311	0.0132749	0.00746408	0.0229555	0.00960847	0.010993	0.016653	0.0166257	0.0220517	0.0151375	0.00999961	0.0127802	0.00762519	0.0165919	0.012563	0.0178282	0.0260453	0.0212245	0.0105972	0.0260978	0.0148551	0.0124602	0.0219145	0.0131389	0.0162935	0.0160648	0.0238521	0.0142109	0.0170461	0.0124092	0.0197492	0.0141739	0.0153795	0.0168117	0.0108889	0.0291004	0.0175024	0.0176661	0.0226629	0.0143843
LPC(O-15:1)	466.329	10.1233	LPC_O	NormPhase_positive	0.0483653	0.0544673	0.0340001	0.0344534	0.0877093	0.0765142	0.0408585	0.0945182	0.0466912	0.0226199	0.0364314	0.0473679	0.0309074	0.0664559	0.0529172	0.0383572	0.017841	0.0653164	0.053902	0.0782976	0.026643	0.0238849	0.0551756	0.03642	0.0315301	0.032155	0.0292184	0.0271432	0.0488726	0.0767938	0.0327868	0.0614237	0.0322609	0.0238794	0.0211067	0.0832478	0.0612085	0.0767296	0.039381	0.0606063	0.0159715	0.0543579	0.0497466	0.0273041	0.0250461
LPC(O-16:0)	482.361	10.126	LPC_O	NormPhase_positive	0.357343	0.466747	0.461281	0.618755	0.410228	1.16821	0.361614	2.56858	0.395299	0.328394	0.347696	0.448893	0.52454	0.482192	0.407588	0.386611	0.963658	0.454455	0.662288	0.531051	0.395396	0.221652	0.401416	0.356234	0.240702	0.391447	0.278652	0.341226	0.381032	0.535842	0.280977	0.36962	0.242143	0.277366	0.242638	0.450897	0.514966	0.691151	0.305857	0.46979	0.323869	0.291849	0.531034	0.34835	0.276735
LPC(O-16:1)	480.345	10.0694	LPC_O	NormPhase_positive	14.6768	15.9636	11.6562	16.6801	19.5343	32.0746	13.334	22.1722	16.073	8.23574	13.1298	16.7302	14.0276	19.1408	14.9735	13.6714	9.44659	17.1593	18.8502	22.4109	11.3083	8.12909	14.0596	12.8013	12.7287	13.6858	11.368	8.04706	14.7612	20.3502	10.9929	16.7996	10.4365	6.88402	7.19994	18.0083	20.2456	24.1145	12.8333	15.1625	8.78624	15.7597	14.8106	8.4496	11.3678
LPC(O-16:1) [M+OH]+ [M+OH]+	512.335	10.3989	LPC	NormPhase_positive	0.0631463	0.0520921	0.0434609	0.0673066	0.0375605	0.0796373	0.026356	0.0209111	0.0353481	0.0379927	0.0563501	0.0390175	0.0680178	0.0454042	0.0596378	0.0480438	0.0132531	0.0352641	0.0683015	0.0496631	0.0196084	0.0191048	0.045897	0.0256466	0.0407539	0.047563	0.0245794	0.0366907	0.0545194	0.0528462	0.0160759	0.0441191	0.031232	0.0396425	0.0437638	0.0319078	0.0262557	0.0359967	0.0434603	0.0580713	0.0379837	0.041784	0.0390455	0.0565745	0.0256167
LPC(O-16:2)	478.329	10.0908	LPC_O	NormPhase_positive	0.0884889	0.103763	0.0504941	0.0659695	0.104202	0.1387	0.070854	0.0930916	0.0858433	0.04455	0.0911177	0.0582504	0.0425839	0.093388	0.0610935	0.0685552	0.0170646	0.0796207	0.0870958	0.11054	0.0782566	0.036728	0.0733716	0.0580265	0.0696145	0.0792559	0.0519756	0.0646113	0.0614982	0.11407	0.0298632	0.0952715	0.0520932	0.0358944	0.0402566	0.0951702	0.0734256	0.135428	0.0650163	0.0803134	0.0514677	0.0807858	0.0531904	0.0376154	0.0645784
LPC(O-17:1)	494.361	10.0339	LPC_O	NormPhase_positive	0.458905	0.467051	0.306711	0.432663	0.797356	0.888151	0.459703	0.855896	0.446036	0.242498	0.398446	0.423454	0.348185	0.632069	0.442635	0.39312	0.230436	0.535545	0.488251	0.754923	0.359176	0.231027	0.40364	0.468603	0.402084	0.331796	0.345066	0.217868	0.441155	0.66732	0.338322	0.639167	0.315668	0.201357	0.207269	0.71461	0.682265	0.553972	0.376107	0.467496	0.216642	0.496827	0.412302	0.220381	0.376588
LPC(O-18:0)	510.392	10.0516	LPC_O	NormPhase_positive	0.0821948	0.0791899	0.0760778	0.110528	0.115884	0.228317	0.0909952	1.65357	0.0924783	0.0938014	0.0712452	0.0924261	0.0952723	0.0895614	0.0781571	0.102306	0.489057	0.0731635	0.123447	0.103827	0.0972782	0.0380116	0.0485349	0.0755082	0.0563605	0.0722489	0.069963	0.0747478	0.0714398	0.105996	0.0770901	0.116667	0.0496932	0.0634885	0.0436966	0.116484	0.160266	0.126048	0.053403	0.137085	0.0781295	0.0604434	0.122505	0.0448825	0.0633187
LPC(O-18:1)	508.376	9.9983	LPC_O	NormPhase_positive	1.4687	1.80665	1.16614	2.10306	2.56191	4.16182	1.53814	4.24237	1.88981	1.14345	1.29932	2.05676	1.85168	2.0661	1.50449	1.46248	1.48357	1.78659	2.3925	2.29937	1.15043	1.10784	1.54905	1.33114	1.14034	1.48019	1.61348	1.03942	1.56904	2.29568	1.6661	2.0757	0.930603	0.755206	0.759367	2.13643	3.07356	2.31067	1.59517	1.68218	0.879807	1.39115	1.53618	0.902721	1.20628
LPC(O-18:2)	506.361	9.9977	LPC_O	NormPhase_positive	1.96993	2.71734	1.73645	2.97413	3.15567	5.77998	2.28979	3.13688	3.34805	1.50118	1.79768	3.47261	2.4041	2.86678	2.03071	1.99903	1.37177	2.51611	3.41262	3.30739	1.64813	1.6261	2.27334	2.02745	1.6253	2.58209	2.27644	1.39497	2.44582	3.52809	2.28999	2.57376	1.29245	1.08136	1.03993	2.81351	4.29745	4.34752	2.29749	2.2021	1.32914	1.97313	2.35194	1.20021	1.80036
LPC(O-18:3)	504.343	10.0356	LPC_O	NormPhase_positive	1.81111	3.08841	2.79551	2.41567	2.51712	1.784	2.37598	0.580444	2.00885	2.45837	2.48654	1.83836	2.68382	2.63584	2.97982	2.20593	1.37589	1.42698	2.22807	3.01395	2.0659	2.85236	3.15604	2.06569	3.52105	3.0222	2.55359	2.26349	2.90833	1.83456	2.43793	2.59816	1.80236	2.58475	2.8974	2.67741	1.68303	1.93051	2.03362	1.87994	3.48491	2.55731	2.51286	2.91101	2.71992
LPC(O-22:0)	566.455	9.9244	LPC_O	NormPhase_positive	0.00886047	0.0114254	0.0103796	0.020857	0.0179773	0.0138363	0.0183151	0.147131	0.0179913	0.0159296	0.0102337	0.0119913	0.0212825	0.00709692	0.0104035	0.0174353	0.066024	0.00838057	0.012669	0.0084481	0.0213661	0.00883524	0.00801535	0.0201646	0.0136046	0.0122302	0.0120638	0.0160081	0.00641677	0.0115431	0.0147858	0.0329029	0.0200028	0.0153046	0.00736152	0.0235889	0.0147457	0.0150419	0.00769002	0.0163376	0.0144176	0.0144814	0.0258658	0.00917471	0.0204738
LPC(O-24:0)	594.486	9.8707	LPC_O	NormPhase_positive	0.0478102	0.0706577	0.0720905	0.0795973	0.0768026	0.0476235	0.0756535	1.04016	0.0560576	0.0618954	0.0388429	0.0508528	0.103688	0.0433143	0.0479246	0.0856338	0.30623	0.032428	0.05956	0.0563007	0.0794308	0.0415091	0.0407506	0.0624589	0.0977668	0.083674	0.0433198	0.0472646	0.0309248	0.0363123	0.0543724	0.122254	0.0911831	0.0427141	0.0529531	0.116666	0.0562443	0.0535013	0.0352477	0.0905163	0.0512475	0.0787075	0.0904812	0.0611869	0.0693572
LPC(O-24:1)	592.47	9.8726	LPC_O	NormPhase_positive	0.0327014	0.0432807	0.0484138	0.0547373	0.0537276	0.0322105	0.0374874	0.822611	0.0381207	0.0482853	0.0325114	0.0419673	0.0636334	0.0244197	0.0239526	0.0506079	0.278589	0.0142768	0.0333752	0.0330982	0.0403441	0.021287	0.0299737	0.0371447	0.0494717	0.0511019	0.0225948	0.038242	0.0146569	0.0186494	0.0301835	0.0861912	0.0609702	0.0211228	0.0198878	0.0707414	0.0378784	0.0350521	0.0230477	0.0634164	0.0336301	0.0272466	0.0816706	0.0328737	0.037177
LPC(O-26:1)	620.502	9.8353	LPC_O	NormPhase_positive	0	0.00251309	0.00528338	0.0155994	0.00667673	0.00499255	0.00533625	0.139303	0.00907048	0.0022801	0.00576878	0.00433149	0.0130627	0.0049119	0.00264228	0.0133528	0.0497252	0.00186408	0.0148619	0.00263668	0.00209302	0	0.00381302	0.00535563	0.00406118	0.0119902	0.00611237	0.00240676	0	0	0.0086377	0.0285759	0.011388	0	0	0.0207928	0.00464319	0.00635223	0	0.0142007	0.00592037	0.00315129	0.015183	0	0.00407668
LPE(12:0)	396.216	9.109	LPE	NormPhase_negative	0.153417	0.199399	0.254406	0.184609	0.164628	0.296811	0.230013	0.231569	0.200068	0.256496	0.176878	0.229478	0.1734	0.303009	0.293274	0.206397	0.2727	0.331204	0.319675	0.119771	0.255367	0.283723	0.298345	0.292629	0.323629	0.314955	0.33089	0.261285	0.244663	0.184583	0.366471	0.284501	0.278373	0.324853	0.322195	0.278258	0.299232	0.233309	0.295657	0.260316	0.196188	0.188994	0.260536	0.347206	0.215182
LPE(16:0)	452.279	8.9217	LPE	NormPhase_negative	1.02833	1.55074	1.01005	1.33204	1.39194	2.20168	1.3318	1.38874	1.03137	0.91384	0.763283	1.46462	1.11024	1.42813	1.03546	1.01015	0.755343	0.936691	1.18118	0.768271	0.561559	0.827391	0.748034	0.566324	0.706485	0.503257	0.462665	0.788661	0.580424	0.803492	1.30459	1.1009	0.836109	1.16988	0.973335	1.12737	1.48104	1.37775	0.822056	1.2199	1.30943	0.917153	0.990583	0.834121	1.197
LPE(18:0)	480.31	8.8147	LPE	NormPhase_negative	17.7011	28.4992	18.9158	22.8017	19.2854	25.6975	16.3416	19.4452	17.258	26.3807	16.3386	25.7953	23.5678	23.5987	18.6095	15.4167	12.3154	19.061	18.4977	15.505	11.0435	17.6693	15.3148	14.0679	15.3238	7.34261	8.23603	12.9093	9.67591	11.3815	31.5439	21.0134	18.0906	28.1186	22.5824	20.9643	24.9735	32.5789	13.5122	25.0293	24.895	14.3576	18.4975	14.2596	22.0454
LPE(18:1)	478.294	8.7971	LPE	NormPhase_negative	2.20137	2.79364	2.69588	2.74221	2.71496	3.39147	1.72913	1.96515	1.96192	2.41637	1.6244	2.59076	2.06895	2.16714	1.65433	1.09731	0.925414	1.53417	1.28524	1.25358	1.00401	1.49882	1.32167	1.16438	1.46301	0.481189	0.837511	1.22994	0.743165	1.56783	2.51321	2.12805	1.84476	2.42611	1.92978	2.03647	2.33491	2.87765	1.24958	2.11298	1.70194	1.40802	1.60878	1.25995	2.08699
LPE(18:2)	476.278	8.7794	LPE	NormPhase_negative	6.72907	6.8931	5.5535	10.6572	1.33572	8.02779	2.65862	2.24306	2.48573	6.09113	3.99991	7.26995	5.42113	4.10235	4.07071	3.24479	2.08477	4.24306	2.11429	2.71569	2.62314	3.00501	3.22259	3.12572	4.96603	1.66009	2.90493	2.16994	3.04637	3.40529	3.80902	3.51787	3.81242	3.89538	3.73238	4.2006	5.43698	3.9295	2.99605	4.73975	2.58784	3.71206	3.57509	4.38932	3.13482
LPE(20:3)	502.294	8.7066	LPE	NormPhase_negative	2.28819	1.62334	1.47699	2.80162	0.330295	2.84112	0.695969	0.342189	0.521287	0.933726	0.876641	1.87905	1.30946	0.853467	1.19633	0.873483	0.664718	1.03344	0.494797	0.600162	0.76509	0.758529	0.647949	0.847765	0.996	0.585604	0.920329	0.465373	0.798615	0.982291	0.923309	0.742815	0.844066	0.691468	0.680438	0.919828	1.51128	0.636294	0.798383	1.13468	0.847538	1.0617	1.05278	1.08663	0.764344
LPE(20:4)	500.279	8.6888	LPE	NormPhase_negative	28.3781	24.925	19.5871	35.9576	11.1032	69.6734	27.3124	21.0595	19.7961	20.1919	19.2225	21.2649	19.345	14.47	14.5921	20.2601	14.7744	25.3117	15.1323	18.0871	16.5062	19.7793	17.1943	16.7206	19.1332	11.3518	15.248	12.1622	15.3257	21.2958	21.8514	19.057	19.8936	19.9774	17.9308	29.2085	33.7472	24.8542	21.2707	26.5829	15.7872	21.8982	20.2011	20.107	17.2485
LPE(20:5)	498.263	8.7063	LPE	NormPhase_negative	0.950487	0.738878	0.615767	1.37524	0.237296	2.42182	0.837572	0.492787	0.489493	0.641517	0.737114	0.945204	0.828889	0.754615	0.602975	0.826152	0.505472	1.11886	0.461651	0.802494	0.75367	0.816858	0.753754	0.642083	0.847883	0.32932	0.51874	0.316488	0.568021	0.689234	0.59378	0.686609	0.669522	0.663167	0.568812	0.639349	1.20817	0.648841	0.667892	1.10788	0.289675	0.602813	0.474777	0.582635	0.285519
LPE(22:4)	528.31	8.6351	LPE	NormPhase_negative	3.78926	2.04177	2.35131	3.45448	0.980362	4.77269	1.83689	0.90892	0.740426	1.46673	0.957956	1.91693	1.12853	0.972087	0.88554	1.26642	0.876527	1.63756	0.690323	1.07004	1.38047	1.41362	1.26973	1.44875	1.77416	0.821712	1.27513	0.800339	1.20135	1.83411	1.44095	0.838096	1.20908	1.04862	0.94089	1.147	2.12233	0.80373	1.03139	1.6238	1.08466	1.19743	1.09502	1.06325	0.765449
LPE(22:5)	526.294	8.6352	LPE	NormPhase_negative	5.7026	4.31355	3.48856	7.23591	1.62056	11.365	3.91087	2.68494	2.6183	3.03624	2.60833	4.04437	2.7871	2.38422	2.49329	2.94801	2.26388	3.56218	2.02442	2.70873	2.52406	2.96477	2.58239	2.89422	3.10246	1.92085	2.94452	1.95088	2.86422	4.11448	2.86881	2.41019	2.99582	2.48815	2.41057	2.97159	4.38127	2.24504	2.88808	3.41991	2.36187	3.09685	2.79361	2.69639	2.28737
LPE(22:6)	524.278	8.6352	LPE	NormPhase_negative	3.15379	2.5624	2.17966	3.47054	1.62916	8.57643	3.37326	3.06606	2.65465	2.01564	2.54834	2.7106	2.68248	2.25125	2.01768	3.54721	2.39905	4.64002	2.74242	3.53875	1.57345	2.0669	1.57574	1.70007	1.91633	2.15551	2.40555	2.25733	2.43931	3.80468	2.90754	2.37606	2.66697	2.46319	2.30109	3.11552	3.64969	2.56631	2.22552	2.56984	2.54593	3.20459	2.95706	2.72974	2.88808
LPE(O-16:1)	436.283	8.7968	LPE_O	NormPhase_negative	5.91581	10.4481	6.2162	7.6776	6.94967	8.44749	5.73677	6.70047	6.23352	9.6442	4.4923	5.78432	6.42416	5.69913	4.92901	6.63261	5.5558	7.88685	7.70782	7.25159	5.35668	8.02837	6.46519	6.44925	6.28243	3.9011	3.7314	6.96289	4.75702	5.51253	9.15754	6.35004	4.9334	7.57794	7.2814	7.00006	7.80327	9.92171	5.11027	7.47942	8.90522	5.66057	7.69611	5.91302	9.25909
LPE(O-17:1)	450.299	8.7605	LPE_O	NormPhase_negative	0.338082	0.625153	0.371688	0.442123	0.624591	0.497772	0.304155	0.555384	0.479759	0.520304	0.166476	0.290481	0.299035	0.262025	0.244998	0.438216	0.232174	0.564127	0.423873	0.519491	0.365485	0.515055	0.430703	0.398421	0.568111	0.313885	0.145292	0.439411	0.342469	0.489253	0.442591	0.249231	0.243321	0.303207	0.46044	0.330661	0.506057	0.632168	0.248571	0.433158	0.374481	0.222317	0.342333	0.26296	0.360899
LPE(O-18:1)	464.315	8.7068	LPE_O	NormPhase_negative	5.0649	8.81542	5.78871	6.80949	9.13098	7.25006	5.83404	5.56333	6.7018	7.21062	3.5179	5.45935	4.84624	5.69842	4.29924	5.17504	4.42574	6.66557	6.11454	6.04478	4.58213	6.40919	6.04509	4.79124	6.49467	5.10715	4.20868	8.89148	5.75219	7.09972	8.90071	5.46769	4.4862	6.84937	7.70107	5.21263	6.244	7.0245	4.33374	6.06173	6.43969	3.63961	5.27454	4.56432	6.31634
LPE(O-18:2)	462.299	8.7069	LPE_O	NormPhase_negative	5.00083	9.18641	5.03371	6.37678	4.44652	5.33961	3.79077	4.31088	4.96011	8.39248	3.06621	4.5141	4.17534	4.11856	3.49324	3.84615	3.42027	4.75303	4.66377	4.54607	4.11347	5.99467	5.33193	5.17462	5.25168	3.7203	3.32418	6.57152	4.37922	5.11444	8.87316	5.54561	4.71173	7.19562	7.95892	5.41425	5.84206	7.44616	3.85285	5.33669	7.10021	4.12524	6.08799	4.79711	7.53186
LPG(16:0)	483.273	9.2656	LPG	NormPhase_negative	0.243293	0.351314	0.274765	0.182319	0.484518	0.286421	0.28801	0.398006	0.399287	0.3956	0.250638	0.28867	0.341155	0.245009	0.190878	0.240656	0.159553	0.280438	0.337896	0.240703	0.260267	0.278745	0.211025	0.258014	0.187388	0.167257	0.0594372	0.138303	0.260577	0.305362	0.228813	0.238017	0.295612	0.268319	0.334817	0.270884	0.310936	0.361205	0.262108	0.378431	0.207642	0.316084	0.219017	0.159525	0.466863
LPG(18:0)	511.304	9.1934	LPG	NormPhase_negative	0.13729	0.195102	0.243056	0.142852	0.214064	0.226219	0.224738	0.194573	0.29223	0.17349	0.298598	0.218273	0.246381	0.226101	0.210309	0.264419	0.270597	0.233936	0.23105	0.295386	0.218762	0.130615	0.179426	0.188637	0.216632	0.17611	0.153348	0.214999	0.246798	0.234051	0.24326	0.240641	0.289602	0.287301	0.317081	0.299383	0.247525	0.160884	0.202972	0.202719	0.228109	0.220121	0.219637	0.196377	0.272142
LPG(18:1)	509.288	9.1951	LPG	NormPhase_negative	1.31604	1.61865	2.33605	1.70566	2.12362	1.94551	1.6793	2.02432	2.02981	2.17289	1.69084	1.31984	1.40917	1.21138	1.24996	1.73021	1.24723	1.36258	1.63191	1.71147	1.30467	1.12292	1.49409	1.13118	1.32393	0.591116	0.592591	0.812849	1.10538	0.98047	1.40111	1.96256	1.71603	1.32277	1.5946	1.82925	1.42262	1.57205	1.40896	1.67267	0.8563	1.02045	1.04464	0.916344	1.28986
LPG(18:2)	507.273	9.21	LPG	NormPhase_negative	0.575998	1.01773	0.985334	0.685045	1.03488	0.982716	0.72318	0.926152	0.862765	0.966917	0.895235	0.539436	0.823495	0.693479	0.52856	0.699321	0.4257	0.727247	0.598985	0.837142	0.556531	0.528065	0.784277	0.448755	0.407963	0.172808	0.18264	0.324032	0.403259	0.29914	0.717907	0.963732	0.635003	0.793614	0.938042	1.10638	0.925461	1.03562	0.763768	0.953904	0.35176	0.419334	0.448489	0.597255	0.522761
MLCL(54:6)	1185.74	8.5793	MLCL1	NormPhase_negative	29.4052	80.2126	34.0966	47.4422	43.2498	33.0682	34.9787	89.4803	95.4228	69.1664	111.598	42.6158	104.91	85.3335	91.0322	69.9494	36.4822	84.9295	39.775	52.4771	35.2839	51.0092	44.5748	37.716	48.2325	19.4917	14.0583	38.5328	31.4508	23.2963	88.5371	89.9367	47.4139	107.134	88.4563	140.447	98.0189	183.748	81.1057	78.2555	59.2567	77.2206	95.0143	108.889	94.6835
PA(26:0)	563.372	8.2928	PA	NormPhase_negative	1.60532	1.11848	1.34234	2.21551	1.47667	1.41842	1.93159	1.47513	1.33002	1.40312	1.24528	1.40993	1.63038	1.58862	1.92845	1.79359	1.73795	1.52877	1.57781	1.20909	1.11321	1.35138	1.30491	1.52947	1.68194	1.66556	1.80474	1.57581	1.39521	1.73155	1.83555	1.44021	1.43212	1.47158	0.939153	1.40182	1.70815	1.18319	1.41329	1.18952	1.19793	1.33187	1.62631	1.52318	1.29141
PA(32:0)	647.466	8.0991	PA	NormPhase_negative	0.699597	0.841296	2.52234	1.06904	3.65641	1.51056	1.28208	0.527679	0.826331	0.566524	0.598984	0.796953	0.815549	0.714512	0.7322	0.85725	0.85592	0.460104	1.36382	1.15473	0.492061	0.536835	0.336775	1.34104	0.46846	0.944341	1.31391	0.684132	0.520209	1.66761	0.537768	0.358297	0.600889	1.00075	0.335535	0.255604	0.522481	0.293082	0.480434	0.526935	0.537276	0.262035	0.417068	0.37917	0.539255
PA(34:0)	675.497	8.0425	PA	NormPhase_negative	0.61882	0.585835	1.21314	0.773174	1.31314	0.887887	1.21563	0.298204	0.639163	0.246501	0.129522	0.526259	0.213756	0.349336	0.353816	0.218477	0.498531	0.233326	0.753194	0.647515	0.368309	0.344	0.217447	0.637772	0.243896	0.514182	0.84466	0.215284	0.15519	0.721479	0.168763	0.210204	0.311373	0.553144	0.279895	0	0.223001	0.0912705	0.180603	0.221241	0.28722	0.196526	0.24863	0.140751	0.295066
PA(34:1)	673.482	8.0196	PA	NormPhase_negative	4.3867	3.45605	9.16094	3.68859	11.1635	5.424	5.85392	2.0899	4.18166	2.97244	1.85012	3.12675	2.70111	3.05157	3.35883	1.84083	3.51366	1.67664	5.05263	3.38595	2.41191	1.80586	1.85473	4.35036	2.26299	3.74401	4.20046	2.23139	1.84506	5.61873	2.31797	1.84433	2.26943	2.67981	1.68478	1.35849	2.52748	1.33256	1.93149	2.18767	1.97692	1.31669	1.87774	1.10332	2.15125
PA(34:2)	671.467	8.0074	PA	NormPhase_negative	3.57676	3.02584	8.23598	2.95005	7.64054	3.10193	5.01098	2.05068	2.56163	2.39353	1.49323	2.78489	2.20143	2.19487	2.08187	1.80298	2.78524	1.93823	3.6654	2.54567	2.25634	1.96669	2.18366	3.01332	2.4957	3.59339	4.36137	2.25826	2.32171	4.38191	1.93872	1.80158	1.62631	2.27166	1.25789	1.55505	2.65322	1.40456	1.84974	2.02948	1.50634	1.03427	1.68859	1.19284	1.69887
PA(36:1)	701.513	7.9535	PA	NormPhase_negative	1.59256	1.02218	3.6853	1.43953	6.06509	1.52283	1.71451	0.693031	1.16989	0.868022	0.361751	1.15888	0.87679	0.771802	0.885347	0.863888	0.971842	0.49655	1.39053	0.908628	0.794806	0.62727	0.377188	0.826636	0.799193	1.0797	0.827682	0.744141	0.585633	1.2676	1.1936	0.69591	0.652036	0.611486	0.349125	0.667326	0.994368	0.314797	1.03502	0.799617	0.950743	0.661979	0.533094	0.656118	0.820049
PA(36:2)	699.498	7.9407	PA	NormPhase_negative	3.6686	2.74679	6.25947	3.4318	8.63771	4.13653	4.31084	1.57767	3.50511	2.69266	1.18203	2.019	2.28425	2.20856	2.45933	1.8299	2.42738	1.33826	4.01106	2.50244	2.1261	1.90052	1.5952	2.99223	2.18355	3.08695	4.19896	1.82452	2.18898	4.36245	2.35275	2.07591	2.59901	2.30125	1.64992	1.27849	2.26279	0.904453	2.40396	2.17459	2.75494	1.84473	2.11394	1.80314	3.00984
PA(36:3)	697.482	7.9301	PA	NormPhase_negative	2.01069	1.37478	3.42774	1.71097	4.24031	1.89843	2.28142	0.848542	1.78864	1.29591	0.80987	1.16975	1.19468	1.25732	1.48065	0.696365	1.22317	0.844203	2.38766	0.986523	0.847716	0.785194	0.89184	1.55831	0.581173	1.88581	2.55237	1.07329	0.607519	2.74212	1.24997	0.902348	1.01426	1.54234	0.657614	0.853056	1.10719	0.577648	1.10786	1.01571	1.14672	0.790179	1.12581	0.785086	1.20118
PA(36:4)	695.466	7.9142	PA	NormPhase_negative	1.53252	1.0063	2.84838	1.17755	3.40536	1.36465	2.21994	0.939122	1.00904	0.839426	0.482498	1.04751	0.773188	0.747228	0.710198	0.645728	1.10813	0.509137	1.32015	0.6392	0.839532	0.706733	0.741189	0.951454	0.919008	0.9172	1.29716	0.554786	0.574667	1.11278	0.595058	0.440875	0.495565	0.947751	0.392945	0.622749	1.03084	0.42366	0.808684	0.749477	0.857645	0.391589	0.407161	0.489177	0.588237
PA(38:3)	725.513	7.8721	PA	NormPhase_negative	0.608532	0.405802	0.935327	0.677027	1.43394	0.504456	0.61181	0.132769	0.145173	0.485826	0.171848	0.461343	0.353535	0.301448	0.453232	0.380135	0.351245	0.234572	0.458335	0.376092	0.314869	0.281293	0.176991	0.508627	0.280452	0.666057	0.84282	0.347505	0.538799	0.666369	0.358261	0.16996	0.150963	0.144294	0.20839	0.261823	0.335352	0.091264	0.43753	0.224763	0.462134	0.461309	0.443975	0.403196	0.532847
PA(38:5)	721.482	7.8214	PA	NormPhase_negative	0.459029	0.311647	1.14658	0.264367	1.27033	0.523563	1.06809	0.272264	0.268885	0.381786	0.184033	0.36079	0.280767	0.248766	0.296852	0.323158	0.429729	0.169541	0.523589	0.318297	0.268972	0.167897	0.138352	0.30235	0.185302	0.319512	0.319808	0.129456	0.24156	0.433758	0.287414	0.229683	0.203618	0.427787	0.116022	0.121028	0.340878	0.0765647	0.228852	0.132631	0.234501	0.140157	0.171037	0.186008	0.206271
PA(40:5)	749.513	7.7797	PA	NormPhase_negative	0.587399	0.232042	0.591704	0.281162	0.590595	0.598589	0.7007	0.489728	0.355371	0.297606	0.107886	0.229676	0.37634	0.372004	0.281713	0.435388	0.17401	0.216398	0.332858	0.261735	0.280865	0.403119	0.296161	0.432356	0.241427	0.525506	1.02925	0.303678	0.341264	0.423323	0.718467	0.246525	0.292246	0.0811697	0.119942	0.458984	0.543376	0.0619385	0.656732	0.284212	1.02964	0.884063	0.749243	0.641958	0.86216
PA(40:6)	747.498	7.7631	PA	NormPhase_negative	0.976924	0.355695	0.647655	0.460559	0.594328	1.10054	0.953178	0.721163	0.672552	0.461645	0.320839	0.330876	0.377694	0.39431	0.45456	1.14913	0.658535	0.61979	0.620217	0.550708	0.547934	0.876393	0.462055	0.731902	0.34145	1.10571	1.84083	0.87541	0.907304	0.669211	1.37039	0.570566	0.632203	0.391744	0.379706	0.550892	0.934666	0.13017	0.910779	0.629527	1.71217	1.19431	1.0437	0.787347	1.24345
PC(22:0)	594.413	9.2993	PC	NormPhase_positive	0.0464595	0.0797603	0.0576666	0.0739918	0.0728189	0.0746679	0.0562632	0.0802774	0.0805917	0.0546356	0.0633373	0.0663475	0.073685	0.0492394	0.069406	0.0484068	0.0353218	0.0695482	0.0554977	0.0573197	0.0780994	0.177734	0.0950108	0.0793111	0.0809929	0.0620986	0.0769552	0.0569068	0.0777881	0.0351586	0.0795076	0.0666755	0.0875206	0.0641777	0.0495497	0.0677079	0.0551154	0.0593849	0.0734016	0.0580882	0.0897348	0.0682678	0.0622053	0.072321	0.0459105
PC(24:0)	622.445	9.21	PC	NormPhase_positive	0.396932	0.580165	0.491666	0.520393	0.462332	0.430817	0.424158	0.435478	0.557888	0.505858	0.605947	0.438336	0.561626	0.519619	0.547691	0.47821	0.460059	0.518896	0.452302	0.422526	0.570338	0.985595	0.617487	0.503573	0.505858	0.555818	0.546598	0.594095	0.478509	0.421499	0.563311	0.579392	0.480888	0.47939	0.464167	0.535171	0.466922	0.372331	0.420619	0.452113	0.908776	0.589752	0.447509	0.580589	0.475217
PC(24:0) [M+OH]+	638.44	9.6374	PC	NormPhase_positive	0.140046	0.0672939	0.04341	0.103231	0.0337211	0.0660055	0.0545738	0.0166748	0.100164	0.0307324	0.176806	0.0229239	0.0930053	0.156122	0.193916	0.158504	0.0453935	0.0745994	0.0959583	0.117572	0.0762552	0.290203	0.0502468	0.0246078	0.0206105	0.0508733	0.080603	0.123152	0.0970314	0.0489823	0.0512292	0.112352	0.0689149	0.0244011	0.0269653	0.0381493	0.0148918	0.0842386	0.0256208	0.126308	0.393685	0.175261	0.0321239	0.356642	0.0597439
PC(26:0)	650.476	9.1385	PC	NormPhase_positive	13.6548	17.8356	15.4522	16.1479	15.1446	14.7042	14.7139	14.8035	15.8474	15.7752	18.4225	14.4453	17.8306	14.5258	17.8763	15.6859	14.7758	17.0501	15.1084	13.351	18.7208	27.656	17.8693	16.2163	17.0438	18.4522	16.2002	16.2686	15.3806	14.2071	17.0233	19.3302	16.5246	16.1428	15.9569	17.0138	16.1167	13.0471	13.8946	13.7137	21.2866	15.2825	14.4417	16.0036	15.0304
PC(27:0)	664.491	9.1206	PC	NormPhase_positive	0.283113	0.280422	0.264548	0.279837	0.346675	0.285066	0.284606	0.35137	0.248368	0.241487	0.233409	0.124217	0.268162	0.277989	0.380964	0.317135	0.253453	0.356124	0.281767	0.257647	0.38046	0.571239	0.214051	0.281244	0.314671	0.363022	0.20904	0.310547	0.34238	0.232444	0.355522	0.30814	0.299656	0.21983	0.347481	0.28703	0.23784	0.206688	0.304754	0.15403	0.276111	0.200767	0.230163	0.270668	0.164507
PC(28:0) [M+OH]+	694.502	9.2102	PC	NormPhase_positive	0.112012	0.0975707	0.0902566	0.180311	0.115867	0.143494	0.0548819	0.127232	0.0340045	0.107085	0.101094	0.0308233	0.140501	0.0961181	0.0965654	0.115063	0.123599	0.100871	0.144341	0.0902622	0.0646627	0.0801963	0.124441	0.0255037	0.0497507	0.0447929	0.0877378	0.16723	0.0765007	0.0628266	0.0586324	0.141037	0.0515036	0.109636	0.121569	0.154517	0.0678537	0.0953557	0.0830272	0.0996731	0.174553	0.0713608	0.121631	0.100968	0.0398193
PC(28:1)	676.492	9.067	PC	NormPhase_positive	0.422627	0.4763	0.374664	0.359549	0.486892	0.420185	0.313917	0.542498	0.526127	0.424611	0.484707	0.385545	0.432781	0.350521	0.374805	0.37836	0.331238	0.604982	0.374535	0.37618	0.427902	0.468826	0.394428	0.437905	0.366907	0.535456	0.301378	0.393959	0.524409	0.470552	0.306467	0.493235	0.35912	0.418916	0.429683	0.645583	0.242543	0.335463	0.485255	0.38637	0.445679	0.308769	0.36661	0.430786	0.326001
PC(29:0)	692.523	9.0492	PC	NormPhase_positive	1.80214	2.3065	1.33649	1.50845	2.30816	1.27827	1.47407	2.53518	1.73694	1.7157	1.97378	1.36936	1.47441	1.9724	2.09879	1.75455	1.43627	2.11416	1.41375	1.80671	1.52637	1.58262	2.22976	1.79347	1.52343	1.5939	1.14675	1.58635	2.27583	2.15277	1.18147	1.93786	1.3726	1.57872	1.69289	2.59922	1.10511	1.50953	2.1747	1.78701	1.50227	1.38165	1.3434	1.62106	1.48019
PC(30:0)	706.538	9.0312	PC	NormPhase_positive	45.3937	59.043	41.3373	50.5528	63.0376	45.0457	38.4091	76.1756	48.2186	44.6445	49.7039	36.704	40.6561	63.2419	45.3393	50.5804	43.0262	61.2205	46.9811	56.8763	36.7411	28.5474	53.2504	46.0323	37.6062	41.3833	29.0048	40.3644	56.542	55.5818	30.6078	48.4111	33.1447	41.6016	39.1827	66.1789	32.5178	51.4009	68.3709	44.4621	43.4804	37.7765	42.0295	43.3583	39.0686
PC(30:1)	704.523	9.0135	PC	NormPhase_positive	8.55746	11.1794	8.77725	8.00011	11.8209	8.10089	10.0387	11.9647	12.6832	9.22685	9.88978	8.62115	7.64289	10.5323	8.2456	8.55561	8.20452	10.9884	7.75637	9.59859	8.53137	5.60531	10.7836	10.843	6.75543	11.8477	4.87153	8.07956	12.7	11.6363	5.04226	9.21291	6.28406	9.3216	9.27344	14.6859	5.777	10.3834	11.2353	8.66683	9.83164	6.57262	9.42071	9.11023	9.47708
PC(30:2)	702.507	8.9963	PC	NormPhase_positive	1.98552	2.28068	1.9934	1.22272	2.1706	2.09259	2.12077	1.73692	2.63089	2.52295	1.79044	1.94191	1.42798	1.75418	1.73218	1.3987	1.7317	2.47548	1.42204	2.11562	2.05245	1.40468	2.17897	2.14195	1.5113	2.24279	1.11969	1.82555	2.64456	2.83977	1.2043	1.67107	1.08854	2.14164	2.34003	2.8794	1.43434	1.58184	2.18773	1.97819	2.10496	1.38033	1.80425	2.23931	2.14864
PC(31:0)	720.554	9.0134	PC	NormPhase_positive	13.426	15.6787	10.2197	10.8351	15.8217	9.14261	10.2002	24.5509	10.5547	12.2514	14.0757	9.03529	8.76167	14.1895	13.543	14.1035	12.5861	12.7219	9.59793	12.5631	9.82456	8.28149	13.8975	11.3282	11.5948	10.2221	7.99194	11.0407	14.9205	14.4291	9.30697	13.7383	9.67428	11.3932	11.3655	17.4423	9.11889	10.3393	16.364	13.0673	11.4155	10.6936	10.4574	11.5498	10.2279
PC(31:1)	718.539	8.9957	PC	NormPhase_positive	2.76013	2.98164	2.16056	2.12841	3.17315	1.91971	2.33466	3.36487	2.48627	2.04157	2.92808	2.02422	1.69984	2.61207	2.69888	2.51755	2.18883	2.61215	1.77595	2.41222	2.35635	1.50235	2.43904	2.90452	2.10889	2.49565	1.20059	1.95305	2.90636	2.6182	1.57077	2.7071	2.01986	2.19279	2.27783	3.83675	1.54701	2.11691	2.759	2.27226	2.73269	2.17001	2.30771	2.12948	2.54488
PC(31:2)	716.523	8.9957	PC	NormPhase_positive	0.325875	0.40491	0.374698	0.170438	0.49024	0.257808	0.348075	0.376264	0.28644	0.367656	0.387169	0.229673	0.272087	0.383491	0.293825	0.288365	0.267619	0.433544	0.285393	0.328536	0.227054	0.256312	0.317702	0.389912	0.331484	0.370668	0.230274	0.250797	0.437072	0.322806	0.195302	0.377593	0.257738	0.335033	0.360801	0.532153	0.195898	0.287187	0.395876	0.285609	0.386875	0.272488	0.26581	0.380779	0.404379
PC(32:0)	734.569	8.9956	PC	NormPhase_positive	112.764	140.051	134.488	180.084	130.168	134.235	97.9774	325.06	106.502	135.873	126.937	94.5937	138.013	132.087	99.8164	150.267	199.019	121.234	149.159	120.232	100.102	104.102	115.552	107.148	133.788	110.206	106.697	120.131	129.402	115.055	114.246	128.827	105.21	130.673	128.559	150.04	126.663	132.448	131.221	129.374	149.959	114.121	129.732	142.13	98.6381
PC(32:1)	732.554	8.9778	PC	NormPhase_positive	132.513	158.03	157.864	143.385	155.407	126.304	133.113	153.532	160.743	126.294	146.898	133.081	129.953	155.208	133.258	135.796	142.563	157.815	129.467	145.923	137.626	108.673	150.628	147.657	128.67	153.256	87.2497	120.495	150.685	141.521	95.5506	139.987	114.349	125.998	120.87	179.01	95.9009	140.225	150.599	126.298	185.772	124.518	156.995	127.466	134.65
PC(32:2)	730.539	8.9773	PC	NormPhase_positive	119.908	165.226	115.336	99.5065	148.34	97.4379	131.855	118.622	139.115	121.244	135.818	117.633	98.8433	126.999	122.629	116.253	103.478	140.564	95.8169	121.593	132.045	114.46	166.014	135.783	125.925	140.772	90.9442	116.4	169.198	155.846	94.7714	143.128	114.937	125.206	127.13	171.514	93.3121	103.199	146.234	116.543	138.105	116.77	107.036	125.078	137.509
PC(32:2) [M+OH]+	746.534	9.1206	PC	NormPhase_positive	0.82035	0.516978	0.584191	0.855885	0.541436	0.432166	0.231859	0.0640274	0.237355	0.366979	0.774898	0.257821	0.780175	0.533439	0.783821	0.592251	0.0722743	0.445103	0.524813	0.417481	0.324601	0.139212	0.431698	0.294443	0.624203	0.239899	0.217684	0.106481	0.953688	0.735437	0.139857	0.329728	0.492566	0.396772	1.01828	0.440164	0.212087	0.10297	0.799263	0.323898	0.392403	0.523839	0.585492	0.607615	0.319254
PC(32:3)	728.523	8.96	PC	NormPhase_positive	2.27553	2.62323	2.16167	1.75247	1.90565	1.81752	2.44149	1.68626	2.47469	2.46368	2.64613	1.76328	1.84431	2.10265	2.45045	2.22906	1.7736	1.96035	1.79895	2.18049	2.13254	1.92781	2.79281	2.71551	1.65702	2.66316	1.40709	1.95634	2.01814	2.50588	1.47288	2.0358	1.4101	2.42995	2.29026	2.65812	1.39336	1.67691	2.34822	2.3295	2.50433	1.47422	1.9911	2.72142	2.37487
PC(33:0)	748.586	8.9776	PC	NormPhase_positive	3.14993	3.9569	1.71075	3.55464	3.68312	2.66806	1.97804	8.66934	2.02663	2.71319	3.64904	1.73319	2.77366	3.22047	2.59707	4.22267	4.65118	2.74067	2.90868	2.57645	2.33056	2.05852	3.17138	1.9272	2.71602	2.47366	2.38145	2.95728	3.1507	3.24923	3.03218	2.22823	2.87542	3.05791	3.08989	3.89877	1.61016	2.66858	2.78892	2.41027	2.6745	2.7594	3.35833	3.22796	1.50711
PC(33:1)	746.57	8.9594	PC	NormPhase_positive	13.4391	17.2382	13.5149	13.5509	17.545	11.6127	12.3296	18.7861	13.5652	14.1316	17.4771	11.7863	12.4127	14.4969	16.8077	16.8679	14.1252	14.7759	12.0187	12.9474	13.337	13.9945	16.536	13.3968	13.0843	13.4997	10.6348	13.4771	15.6759	15.3517	12.3753	17.8187	11.8826	13.8924	14.1084	16.3432	11.2259	10.836	16.3019	15.562	16.6043	12.8569	13.9816	14.3686	13.0626
PC(33:2)	744.555	8.9422	PC	NormPhase_positive	25.8068	34.0962	26.6294	20.4452	33.6968	19.4359	25.6993	26.9931	24.9811	24.2294	29.7702	23.2433	20.3222	27.1215	29.5338	26.6759	24.0388	28.8042	19.9479	24.1861	30.1206	29.7145	34.5375	27.5149	30.5218	25.5874	22.5632	24.7333	32.6718	30.2636	23.9953	35.6566	29.2992	25.0376	24.8941	37.2084	22.2967	18.1487	30.4436	26.4295	32.9316	29.7624	23.8771	25.9146	29.0466
PC(34:0)	762.6	8.9601	PC	NormPhase_positive	4.9402	5.74489	5.21379	6.27187	5.92888	5.00081	4.43602	20.5974	3.96852	6.25243	5.90431	4.0559	6.55454	4.42329	5.50712	7.95757	11.6992	3.95244	5.43694	4.03651	5.00559	6.30534	3.84538	5.12531	5.36129	5.57241	4.62689	5.54921	4.08121	4.24248	6.31461	9.31665	5.20582	5.83579	5.39876	8.34348	5.89968	4.98428	4.05956	6.59952	6.62898	4.47302	5.94188	6.57121	4.69023
PC(34:2)	758.57	8.9064	PC	NormPhase_positive	2429.91	2909.4	2734.68	2529.69	2569.93	2303.05	2455.75	2044.72	2539.84	2674.88	2889.31	2402.37	2642.73	2582.04	2796.54	2592.44	2675.09	2816.78	2368.98	2386.94	2905.97	3778.35	3064.64	2542.61	3107.33	2606.43	2690.23	2705.17	2734.52	2537.45	2857.95	2884.28	2979.51	2754.22	2718.36	2713.73	2662.8	2071.62	2598.75	2488.43	3577.77	2961.49	2578.53	2848.9	2679.59
PC(34:2) [M+OOH]+	790.559	9.0317	PC	NormPhase_positive	7.56483	4.13963	5.91299	9.4038	4.41997	6.22076	3.92784	22.4658	7.20946	4.74167	6.90426	4.29211	5.46334	9.2506	6.92594	6.53549	13.0049	4.75817	5.53299	5.01669	6.65991	12.3772	6.57949	5.28594	6.12506	4.71773	5.81592	12.8519	5.32426	4.433	5.67385	11.8943	5.72884	5.88429	4.58809	5.94581	4.45601	3.41164	5.87035	7.59527	24.5098	7.99301	8.06018	5.55685	4.95027
PC(34:3)	756.554	8.8886	PC	NormPhase_positive	61.4335	66.2476	72.4309	59.4468	52.7972	52.4218	64.994	44.6817	58.9301	59.9291	71.4905	50.4551	59.572	47.0121	71.3592	64.4223	66.6183	60.1237	52.6017	51.4618	77.6689	68.1006	67.9318	64.7352	63.959	64.3094	46.9277	59.1784	61.6381	59.3712	51.4847	58.0983	57.4893	61.812	64.7588	60.3829	48.0506	42.5206	57.3232	62.0054	93.7784	60.8185	65.9883	66.8071	67.6581
PC(34:4)	754.539	8.8526	PC	NormPhase_positive	5.46627	7.06214	3.09285	3.89398	8.13838	3.4246	4.04558	7.63736	5.80797	5.07334	7.03047	4.64125	3.97513	5.86707	5.76926	5.66636	3.43313	6.24969	3.76669	5.20955	3.78243	5.2082	7.26265	4.06062	5.63284	5.71458	2.9507	4.98325	7.14693	5.39314	4.19972	10.6815	5.28746	4.90396	4.95271	9.81438	3.73445	4.57422	7.62931	5.30391	5.08238	5.03397	3.32483	4.58178	4.9366
PC(34:5)	752.522	8.9244	PC	NormPhase_positive	0.337696	0.989679	0.487632	0.428999	0.665153	0.509822	0.560819	0.539623	0.547474	0.339563	0.512004	0.514961	0.209515	0.809864	0.34803	1.03648	0.354583	0.576341	0.455681	0.487697	0.715443	0.519911	0.628051	0.602834	0.651952	0.697698	0.440167	0.766352	1.1204	1.14224	0.398322	0.800101	0.791604	0.53196	0.618991	0.472584	0.472889	0.317893	0.460102	0.511478	0.675501	0.454112	0.659227	0.331892	0.403295
PC(35:1)	774.601	8.8708	PC	NormPhase_positive	6.62412	8.31437	6.79541	6.66529	7.91412	5.69144	5.19192	10.4097	6.35334	6.84348	8.63105	5.48102	6.20846	6.3161	7.90275	7.56899	7.9055	6.38293	5.75258	5.21556	5.91349	8.50996	7.6835	5.62168	5.66255	6.14345	5.96367	6.51779	6.60043	6.79777	6.42502	9.88527	5.52127	6.53859	6.91593	8.30504	5.9973	4.86769	7.13293	6.81278	8.83272	5.55078	6.59918	7.1778	5.5423
PC(35:1) [M+OH]+	790.596	9.1745	PC	NormPhase_positive	1.45053	1.42489	1.4202	1.62307	0.76279	1.17246	0.978669	0.781677	0.827135	0.714641	1.10584	0.65706	0.760847	1.62158	1.18318	1.13997	0.990142	0.719374	1.08626	1.22311	1.42559	0.69012	1.04469	0.821559	1.05015	1.29925	0.903748	1.16146	0.87852	0.40861	0.377923	0.767277	0.568846	0.49759	0.810853	0.537908	0.552477	0.63259	0.611448	1.09983	1.05336	1.01888	1.07101	1.3428	0.698822
PC(35:2)	772.585	8.8698	PC	NormPhase_positive	37.728	43.4287	39.6459	28.8504	41.4945	27.0555	34.7553	35.3788	34.4551	36.3534	44.0178	31.6629	30.5263	34.4638	42.4034	39.8352	39.7984	36.9299	27.5337	31.477	40.1705	52.9192	44.5131	36.7063	40.7085	36.3644	36.6078	37.8632	38.5275	38.2976	39.3235	48.3782	39.6689	32.0074	35.879	46.9441	36.653	22.5617	37.3207	38.1169	52.2235	37.3429	37.4192	41.8333	36.3732
PC(35:3)	770.571	8.8173	PC	NormPhase_positive	2.32458	2.76606	1.95652	1.85641	2.43363	1.81947	2.43188	1.4681	1.32627	1.85455	2.99553	1.3444	2.10618	1.92987	3.03603	2.27156	2.13206	1.791	2.01154	1.59789	3.28994	3.75962	2.88977	3.16725	2.86312	2.52485	1.29775	1.66259	2.53139	2.90567	1.93192	2.64862	1.08147	1.81637	1.98634	2.59533	2.30237	1.15261	1.6196	2.6813	2.48525	2.38553	1.7856	2.98285	2.56829
PC(36:1)	788.615	8.8348	PC	NormPhase_positive	43.9843	47.57	94.4056	48.356	70.5966	44.403	31.4465	77.0699	42.5591	47.4035	53.2696	36.7282	52.5297	30.3395	52.4361	48.4048	63.2689	39.0245	42.9851	75.619	37.8162	54.8222	40.5298	83.6394	36.3226	47.2608	72.5711	46.339	77.1015	37.6051	37.4686	50.5406	35.1612	87.8999	92.6194	45.3694	36.8399	33.9068	39.5909	45.7732	53.5586	32.2029	83.1278	43.0921	32.4324
PC(36:2)	786.6	8.8174	PC	NormPhase_positive	846.67	805.679	897.032	789.302	676.124	766.783	739.079	610.912	867.931	776.734	967.687	693.252	828.848	695.468	959.935	874.583	844.246	783.197	765.785	700.5	798.57	927.499	787.021	788.203	752.608	961.831	696.858	768.339	750.834	762.363	654.817	754.85	689.278	866.312	906.951	858.949	616.238	608.806	628.771	857.678	977.361	727.765	811.056	946.081	751.258
PC(36:2) [M+OOH]+	818.591	9.0134	PC	NormPhase_positive	0.97503	0.48234	0.344512	0.890817	0.225067	0.623006	0.20352	0.222724	0.978773	0.229894	0.739627	0.262522	0.375152	1.03942	0.901501	0.59844	0.447111	0.33346	0.396476	0.408466	0.427589	1.43467	0.463176	0.368507	0.289805	0.305674	0.359145	2.18708	0.263599	0.188148	0.235688	1.51125	0.353396	0.46598	0.206086	0.262391	0.10544	0.134023	0.312409	0.907147	3.11287	0.854746	0.503393	0.550747	0.271748
PC(36:3)	784.585	8.8001	PC	NormPhase_positive	399.43	627.709	587.464	489.324	442.093	448.487	493.356	392.935	504.188	587.952	461.483	443.828	551.058	391.242	452.429	412.028	546.811	437.784	476.39	375.439	553.968	717.393	631.204	526.421	417.739	533.063	460.053	575.642	610.002	588.905	509.379	479.172	382.898	635.961	619.515	508.816	466.886	437.574	533.112	402.338	674.774	391.77	528.18	660.129	516.54
PC(36:3) [M+OOH]+	816.575	8.9951	PC	NormPhase_positive	0.41899	0.548222	0.486616	1.03148	0.19935	0.933578	0.243121	0.608521	0.733076	0.179142	0.278571	0.191737	0.305941	0.515522	1.06435	0.640105	0.458045	0.274201	0.339994	0.454556	0.475408	2.35965	0.576903	0.377474	0.267045	0.151273	0.264109	1.57133	0.267218	0.308817	0.252704	1.35985	0.293003	0.575648	0.199172	0.202239	0.080573	0.353423	0.624571	0.39701	2.49722	0.481277	0.395973	0.371073	0.213684
PC(36:4)	782.57	8.7814	PC	NormPhase_positive	443.378	516.559	301.209	370.914	592.468	329.037	296.582	504.287	423.393	457.489	544.299	408.829	396.861	477.435	492.293	490.446	331.309	521.988	362.276	416.016	307.988	471.582	562.445	298.724	496.008	419.927	321.814	441.54	519.194	406.859	403.316	693.087	509.511	442.502	416.754	585.029	370.41	391.931	557.969	455.375	437.521	454.872	331.596	434.464	341.745
PC(36:5)	780.554	8.7815	PC	NormPhase_positive	33.7493	31.3921	17.7485	27.5772	28.8565	23.299	22.8502	21.7722	24.7143	33.3363	39.6269	24.4402	27.6558	34.882	38.0333	35.0441	17.9368	37.5301	25.6348	29.8993	23.2402	27.6254	32.585	23.2005	33.5369	26.5543	18.0469	30.6691	28.2385	24.9374	22.454	31.7943	32.8611	32.0921	29.0311	29.3176	20.687	18.9374	30.7413	33.1942	25.7728	31.539	19.5616	31.5255	26.4772
PC(36:6)	778.538	8.7821	PC	NormPhase_positive	1.02801	1.02375	0.558303	0.804838	1.01133	0.779861	0.737172	0.894409	0.812721	0.964574	0.728231	0.622549	0.948153	1.06123	1.06908	0.984731	0.486742	1.17677	0.692434	1.05512	0.674703	0.95937	1.09497	0.639356	0.909233	0.883139	0.544309	0.767131	1.17344	0.799699	0.851969	1.14036	1.11168	0.86902	0.893195	1.22699	0.699922	0.421491	1.14052	1.02871	0.795671	0.816641	0.61969	0.893132	0.584867
PC(37:2)	800.616	8.7993	PC	NormPhase_positive	2.6364	2.72089	2.72862	2.15354	2.39076	2.2281	2.34449	2.58927	2.40746	2.26424	2.67248	1.9192	2.23603	2.24428	2.83824	2.74095	2.86744	2.40075	2.13663	2.13135	2.69475	2.35042	2.396	2.50545	2.09189	2.47486	1.97033	2.22043	2.34524	2.47784	1.91766	2.65721	1.77867	2.58389	2.78548	2.77154	1.70219	1.75713	2.31546	2.60472	3.14509	2.07959	2.40115	3.00126	2.30063
PC(37:2) [M+OH]+	816.611	9.1206	PC	NormPhase_positive	0.240172	0.269618	0.267888	0.363468	0.159056	0.319095	0.2697	0.144818	0.143245	0.119262	0.197938	0.157945	0.0946675	0.19762	0.253943	0.153325	0.197296	0.123355	0.211159	0.195042	0.264168	0.139307	0.116151	0.148599	0.15011	0.361713	0.151848	0.213767	0.174638	0.0408682	0.111009	0.135318	0.0729627	0.0690726	0.158569	0.0525195	0.0732978	0.118083	0.133552	0.180729	0.190746	0.129716	0.198352	0.250603	0.0920056
PC(37:3)	798.601	8.7979	PC	NormPhase_positive	3.09998	4.10806	3.53189	3.0655	3.21253	2.42313	2.99385	3.2937	2.5273	3.73473	3.35717	2.88245	3.16856	2.51564	3.33388	3.07152	3.50284	3.01034	3.16107	2.45315	3.4403	4.05069	4.00611	3.43521	2.91489	2.82409	2.55806	3.94798	4.15349	3.70718	3.15716	4.15224	2.66386	4.07636	3.82088	3.86015	2.89861	2.25522	3.48342	3.08204	4.24443	2.61289	3.54578	3.79674	3.17238
PC(37:3) [M+OH]+	814.595	9.1027	PC	NormPhase_positive	0.448656	0.488904	0.236066	0.43048	0.627586	0.357459	0.409079	0.857654	0.294155	0.0903172	0.342976	0.266565	0.201697	0.628281	0.201017	0.359048	0.21747	0.264503	0.192766	0.474721	0.295812	0.265621	0.446457	0.3245	0.427927	0.499297	0.330465	0.255125	0.512624	0.164881	0.134097	0.868953	0.337026	0.0551356	0.153818	0.429627	0.283629	0.227108	0.39452	0.31956	0.289689	0.429425	0.262054	0.263422	0.329537
PC(37:4)	796.585	8.7629	PC	NormPhase_positive	8.1717	9.18004	5.30255	5.42486	11.3555	5.17008	5.22306	10.8547	7.08722	7.37924	10.0621	6.65752	5.63681	7.96774	9.05846	9.08737	6.11245	8.34281	5.22322	6.63498	4.94261	6.91348	9.73881	5.03197	8.34235	7.38533	5.06166	7.12308	9.66897	7.65817	6.60007	13.9588	8.37163	6.90279	6.68716	11.7615	5.94787	5.59844	10.3207	8.3832	7.4173	7.38171	6.20806	7.09858	5.78656
PC(38:1)	816.648	8.7971	PC	NormPhase_positive	0.32882	0.681073	0.445528	0.477644	0.345796	0.571827	0.407567	1.88122	0.471318	0.588449	0.55074	0.394638	0.660723	0.342708	0.454681	0.496176	1.32258	0.371478	0.522081	0.278907	0.437544	0.505253	0.484508	0.368987	0.342351	0.492593	0.374742	0.561573	0.473756	0.48106	0.259133	0.645135	0.372646	0.609921	0.504712	0.433689	0.341739	0.343635	0.562348	0.581454	0.48846	0.274404	0.554363	0.530876	0.341804
PC(38:2)	814.632	8.7812	PC	NormPhase_positive	2.93304	3.85061	3.70423	3.5272	2.5356	3.25845	3.0707	11.4985	3.58523	3.8405	3.09601	3.02044	3.93425	2.74765	3.13001	3.22442	9.42631	3.04656	3.38923	2.80192	3.44399	3.45343	3.18546	3.36293	2.28448	3.78123	2.48724	3.18641	3.47083	3.56656	2.57877	3.45226	2.0925	3.34821	3.46636	3.44889	2.81081	2.70234	2.76456	3.41893	4.12846	2.1567	3.76587	4.09047	3.03308
PC(38:3)	812.616	8.7635	PC	NormPhase_positive	30.4843	34.1338	31.2072	39.6855	24.9827	33.509	25.447	32.4859	25.0077	37.2725	34.7551	22.4766	40.4929	24.2751	31.1485	29.706	38.7893	26.8568	35.3694	23.7519	25.2429	33.5619	31.7326	25.7265	27.1776	29.5075	24.7701	37.219	32.5148	30.5518	27.4188	30.2339	26.5024	40.8353	42.5039	32.5675	23.9216	28.5018	27.5948	29.2833	37.282	23.6412	33.9517	40.476	26.0383
PC(38:4)	810.6	8.7288	PC	NormPhase_positive	249.785	235.52	179.361	217.235	241.449	185.261	153.941	254.667	218.579	220.006	306.724	183.654	212.825	206.094	270.434	267.082	197.451	232.859	197.429	193.423	155.335	184.669	226.519	161.071	222.524	240.08	145.633	211.832	229.764	203.709	160.523	282.801	205.092	224.161	237.386	292.8	146.825	180.231	218.029	252.169	212.728	196.317	197.001	231.677	173.867
PC(38:5)	808.585	8.7284	PC	NormPhase_positive	192.612	201.775	142.343	167.908	188.68	146.373	121.468	174.871	169.717	205.627	220.244	153.136	169.928	171.969	206.612	199.129	150.855	187.12	161.68	154.339	119.016	165.556	205.609	125.37	163.718	172.978	120.439	189.773	202.933	183.399	141.733	205.928	159.398	194.881	190.295	207.247	132.13	154.115	202.431	185.601	180.693	151.624	156.184	201.72	133.092
PC(38:6)	806.569	8.7283	PC	NormPhase_positive	80.7464	90.7795	56.9442	86.4737	91.6292	76.0732	52.669	89.2679	69.4976	91.3932	86.5331	66.3416	91.0748	103.603	82.8405	82.1771	60.2853	110.483	82.3703	91.208	54.1283	92.8598	92.5929	51.6417	100.495	74.7288	66.0429	94.8175	84.2307	74.993	85.6251	106.7	107.574	88.643	89.5241	95.3513	76.9077	70.0526	81.9525	79.5051	68.8786	98.9255	65.1977	97.6505	55.8157
PC(38:7)	804.553	8.7449	PC	NormPhase_positive	3.38287	2.77075	2.26253	2.93231	2.61591	2.327	2.47338	2.23604	1.16664	3.6502	3.29303	2.55619	3.35174	3.29098	3.54144	3.72193	2.02879	1.42844	2.62338	2.55474	2.47249	2.30007	2.98589	2.41796	3.55334	2.85837	2.10166	3.55903	3.03022	3.15176	2.22129	4.29605	3.42157	3.66597	3.5041	3.62182	2.51629	2.63179	3.09204	3.17623	2.86317	3.27736	2.47759	4.11079	2.3184
PC(39:4)	824.616	8.7111	PC	NormPhase_positive	1.41101	1.33725	1.19854	1.14666	1.34012	1.04006	0.887558	1.65461	1.07523	1.30502	1.6508	0.892605	1.36662	1.05945	1.44331	1.42842	0.986555	1.0416	1.13444	0.997672	0.984341	0.96012	1.16987	0.951757	1.18662	1.11489	0.956083	1.26897	1.29118	1.24843	0.779422	1.43672	0.992733	1.29333	1.37013	1.55253	0.614525	0.725161	0.972748	1.42629	1.23317	0.930553	1.18228	1.30797	0.880169
PC(39:5)	822.601	8.7268	PC	NormPhase_positive	3.3331	2.38907	2.1547	2.72191	3.23811	2.45866	1.57224	2.53693	1.97875	3.22098	3.57589	1.9284	2.77002	2.39934	3.76319	3.26466	2.26769	2.68536	2.83712	2.47787	1.69087	2.17066	2.52566	1.64453	2.3776	2.02882	1.63665	3.07462	2.57361	2.32489	1.93912	3.2409	2.14095	3.07501	3.16673	3.0446	1.9593	1.64624	2.41309	3.17979	2.56387	2.18266	2.359	3.40653	1.67588
PC(39:6)	820.586	8.7238	PC	NormPhase_positive	1.45753	1.52871	0.708791	1.22646	1.84005	1.21519	0.875591	1.48693	0.939683	1.50442	1.4731	0.969116	1.35634	1.89026	1.54903	1.6204	0.965754	1.75895	1.25897	1.41238	0.861527	1.59141	1.59165	0.780921	1.70602	1.15899	1.19223	1.57732	1.4752	1.33587	1.44068	2.16674	1.76596	1.36472	1.42433	1.83791	1.37798	0.995226	1.42361	1.28472	1.11425	1.64508	1.10119	1.47775	0.95316
PC(40:2)	842.663	8.7276	PC	NormPhase_positive	0.09038	0.201311	0.140655	0.203373	0.0848843	0.208743	0.165455	0.993531	0.200233	0.169744	0.137089	0.0904009	0.170859	0.0917826	0.0884522	0.258648	0.815638	0.0711486	0.169862	0.113399	0.197238	0.0964186	0.135878	0.103266	0.0270341	0.231085	0.0610485	0.206132	0.129127	0.187679	0.0270116	0.164762	0.0559831	0.120654	0.186074	0.0992843	0.116615	0.052251	0.0414695	0.232563	0.135358	0.0195025	0.229466	0.181092	0.185534
PC(40:3)	840.648	8.7273	PC	NormPhase_positive	0.378172	0.442303	0.353289	0.549035	0.340041	0.38971	0.417336	1.38063	0.456313	0.680885	0.491366	0.330082	0.653942	0.195314	0.304983	0.45962	1.13314	0.414846	0.528929	0.269686	0.347148	0.396892	0.363708	0.375512	0.264566	0.483167	0.263916	0.548844	0.486416	0.4236	0.190322	0.421043	0.167917	0.468432	0.646103	0.399919	0.319119	0.334197	0.386597	0.415543	0.517567	0.19506	0.417025	0.469349	0.315732
PC(40:4)	838.632	8.7091	PC	NormPhase_positive	12.4235	9.64885	11.0524	12.047	8.7317	11.2113	7.71046	11.7617	10.0583	12.1251	14.5053	8.36936	11.6604	8.38043	13.1612	13.334	12.1243	9.12485	11.4212	8.08987	8.3942	7.51422	9.89163	8.03988	9.42326	10.6201	6.6502	10.2778	9.51083	9.82584	6.14083	9.76594	7.97921	12.0776	13.1993	10.6075	5.98311	6.88207	7.70453	12.179	10.6054	8.10953	10.8804	12.809	8.22024
PC(40:5)	836.616	8.7075	PC	NormPhase_positive	48.6814	34.6061	31.6036	36.1644	31.7726	35.5204	24.0209	34.0173	34.7104	40.6282	53.7629	28.4664	36.3642	33.1921	50.1679	47.0264	33.1421	36.0742	36.3939	32.7693	22.9695	25.5657	33.9974	25.2017	30.0829	36.2862	21.4868	36.3994	34.9553	35.8154	22.0936	33.5717	27.0015	40.7496	44.2159	38.8431	21.2195	27.3565	30.9379	47.0226	33.1898	28.0314	33.3539	44.4639	24.7777
PC(40:6)	834.601	8.6919	PC	NormPhase_positive	42.7014	40.1093	29.64	42.7002	38.7499	39.9163	25.4877	41.3427	37.4766	45.214	44.7758	30.9674	43.0326	43.9908	43.7853	41.2721	32.1198	48.2726	41.353	41.3327	23.9841	33.1866	39.0376	26.0916	38.6238	40.3164	27.5158	43.7161	40.6728	39.829	32.4758	42.6253	37.7795	43.8671	46.4434	45.7828	29.3635	33.4246	37.4408	41.3669	31.9686	38.1935	34.5523	48.1846	26.8545
PC(40:7)	832.585	8.6885	PC	NormPhase_positive	16.4258	18.6066	13.2466	18.2899	15.6276	18.0886	10.2145	17.0998	14.6363	22.6826	17.2862	13.116	19.2844	18.0038	17.2367	16.3706	12.3713	19.1981	18.1102	17.0844	10.1954	14.0737	17.4935	10.7412	14.3054	16.1511	11.5018	21.0781	18.3001	18.0408	13.4662	16.4071	13.7794	22.6939	23.521	19.0219	12.9683	14.9854	16.0757	16.5855	13.6124	14.1231	14.5325	26.592	10.0828
PC(40:8)	830.57	8.6742	PC	NormPhase_positive	12.8733	10.3461	7.75933	9.96318	8.78755	11.9086	6.30057	8.38074	7.31269	16.9071	13.5881	7.15222	11.2434	9.77663	13.4997	12.0616	6.30059	10.4183	10.414	10.9894	6.51869	6.15672	10.3252	5.74368	8.9233	8.03946	5.38466	15.8316	9.70338	10.132	6.0262	7.48443	7.73835	19.9806	21.428	9.8516	5.40243	8.07779	7.35378	13.1776	5.9026	8.77433	6.81021	25.5421	5.94389
PC(40:9)	828.553	8.6925	PC	NormPhase_positive	0.575233	0.462383	0.337462	0.543481	0.485021	0.39958	0.320101	0.375079	0.391503	0.540542	0.642399	0.495329	0.360789	0.653188	0.562148	0.698842	0.256762	0.495584	0.345446	0.4854	0.353017	0.568186	0.545366	0.265962	0.311721	0.372265	0.347934	0.56935	0.543239	0.420677	0.417903	0.444843	0.566946	0.462012	0.694731	0.368399	0.377142	0.334209	0.437927	0.527493	0.364628	0.402459	0.348018	0.844567	0.29683
PC(41:5)	850.632	8.6744	PC	NormPhase_positive	0.21891	0.143143	0.163038	0.172571	0.122619	0.177624	0.111252	0.11035	0.100917	0.181604	0.148911	0.0780155	0.171584	0.161647	0.2145	0.11462	0.111928	0.148966	0.215491	0.124649	0.0719368	0.102478	0.108013	0.10141	0.102383	0.114574	0.0894946	0.182136	0.17148	0.181793	0.053624	0.142089	0.108534	0.192669	0.162417	0.143088	0.0926305	0.0910243	0.150318	0.20444	0.127155	0.130668	0.124114	0.155488	0.118224
PC(41:6)	848.617	8.6729	PC	NormPhase_positive	0.249291	0.196364	0.244188	0.335333	0.317689	0.336161	0.197833	0.288056	0.159823	0.332774	0.294496	0.179163	0.356821	0.295817	0.317608	0.295668	0.158581	0.243727	0.26847	0.290308	0.16059	0.122761	0.152256	0.167063	0.21205	0.201103	0.171501	0.266493	0.242444	0.204806	0.206694	0.314497	0.197434	0.408588	0.360349	0.283969	0.15928	0.175633	0.183829	0.270362	0.229258	0.221105	0.229981	0.397403	0.178133
PC(41:7)	846.601	8.6564	PC	NormPhase_positive	0.231065	0.0841873	0.219361	0.234875	0.185397	0.360339	0.119094	0.127623	0.0460949	0.21908	0.16544	0.131346	0.284666	0.0995761	0.20315	0.224157	0.0932067	0.170481	0.256968	0.137951	0.0778263	0.134065	0.0609867	0.0963777	0.15714	0.0891341	0.114193	0.274778	0.12843	0.0767056	0.0794474	0.0945619	0.0873102	0.185697	0.370537	0.161074	0.126147	0.076293	0.0868523	0.190102	0.123047	0.127527	0.141912	0.295603	0.103869
PC(42:10)	854.57	8.6158	PC	NormPhase_positive	2.14699	1.56465	0.805395	1.60794	1.74014	1.91859	0.744142	1.97499	1.03502	2.10499	2.16369	1.09349	1.74656	1.73249	2.27524	2.10781	0.766845	1.84317	1.61699	1.98805	0.739376	0.929484	1.45217	0.780864	1.28349	1.24596	0.792465	1.96972	1.60702	1.48103	1.1232	1.40579	1.2849	2.39817	2.31834	1.85134	1.08454	1.37967	1.32434	2.33291	0.685615	1.41018	0.910405	2.87062	0.769338
PC(42:2)	870.695	8.6922	PC	NormPhase_positive	0.141614	0.204376	0.19201	0.164568	0.0881007	0.170243	0.0978061	0.38572	0.206323	0.155902	0.155074	0.152644	0.129727	0.20972	0.14817	0.132673	0.629411	0.159667	0.202688	0.0749946	0.112309	0.0897392	0.175623	0.182868	0.0949195	0.209606	0.0585495	0.195843	0.160144	0.114856	0.0970127	0.115382	0.0848528	0.191957	0.148323	0.150737	0.0813495	0.090948	0.163156	0.133593	0.128292	0.0989777	0.163671	0.202017	0.0935604
PC(42:3)	868.679	8.6921	PC	NormPhase_positive	0.13959	0.0838711	0.0912385	0.163557	0.078322	0.149795	0.148108	0.506666	0.198271	0.219138	0.130418	0.0737355	0.12612	0.129114	0.175789	0.0816704	0.405943	0.103306	0.19755	0.134018	0.169393	0.0626898	0.0781056	0.200987	0.0654789	0.15768	0.0957049	0.113628	0.146495	0.146894	0.0309877	0.147734	0.0370494	0.170415	0.185196	0.169177	0.0525132	0.184845	0.158761	0.187375	0.102556	0.0713431	0.118394	0.123763	0.104385
PC(42:4)	866.664	8.6747	PC	NormPhase_positive	0.270551	0.360754	0.288816	0.281342	0.247449	0.261761	0.19614	0.685146	0.317611	0.340472	0.316673	0.212971	0.277588	0.198964	0.262976	0.297435	0.6228	0.165478	0.313716	0.0747451	0.232354	0.123883	0.240583	0.237995	0.237008	0.296416	0.0766638	0.264373	0.240785	0.236909	0.188935	0.326208	0.231611	0.26106	0.233491	0.283953	0.0889771	0.251672	0.235434	0.298348	0.186668	0.208396	0.294439	0.205813	0.207039
PC(42:5)	864.648	8.6731	PC	NormPhase_positive	0.873649	0.748247	0.641538	0.87543	0.699226	0.909215	0.67705	2.2309	0.816822	0.915502	1.08266	0.631794	0.833247	0.649857	0.863731	1.03208	1.26251	0.665832	0.790415	0.62817	0.646245	0.489403	0.720332	0.594921	0.516512	0.846443	0.417304	0.772038	0.91686	0.950225	0.490195	0.808521	0.508121	0.889677	1.01259	0.851591	0.449669	0.632793	0.799406	1.04518	0.610785	0.468935	0.637329	0.858605	0.621075
PC(42:6)	862.632	8.6576	PC	NormPhase_positive	1.44577	1.17351	0.880482	1.36531	0.950429	1.31455	1.03903	2.02355	1.14258	1.47157	1.48564	0.933297	1.26327	1.01787	1.35712	1.50609	1.35906	1.17447	1.32291	0.990607	0.887705	0.795655	1.30183	1.11182	0.817861	1.1509	0.670584	1.22942	1.30834	1.34706	0.675491	0.938835	0.709357	1.38678	1.61826	1.18711	0.801834	1.01436	1.11225	1.50108	0.938227	0.759649	0.969279	1.53314	0.92532
PC(42:7)	860.617	8.6549	PC	NormPhase_positive	0.896865	0.957189	0.652458	1.00062	0.759961	1.04485	0.763251	1.49328	0.817081	1.11111	0.855845	0.693698	1.0217	0.654594	0.899249	1.08742	0.961996	0.809631	0.96736	0.707006	0.692916	0.641651	0.930745	0.757537	0.626924	0.741121	0.539203	1.02833	1.06672	0.971981	0.671181	0.742694	0.498739	1.09883	1.22333	1.00293	0.601998	0.778463	0.89992	0.924625	0.670532	0.469185	0.747855	1.19781	0.718158
PC(42:8)	858.601	8.6383	PC	NormPhase_positive	1.19732	1.11256	0.927466	1.14457	0.861839	1.10829	0.833624	2.0505	0.91777	1.5212	1.35557	0.830971	1.10976	0.75612	1.19637	1.48519	1.10685	0.786225	0.991076	0.750582	0.745342	0.687392	1.22311	0.710526	0.839587	0.89137	0.573363	1.3303	1.22305	1.20996	0.690505	1.1619	0.73174	1.69975	1.39379	1.40924	0.757467	0.822678	1.10327	1.48556	0.797327	0.621652	0.943849	1.72706	0.791865
PC(42:9)	856.585	8.6358	PC	NormPhase_positive	1.75371	1.58393	0.973742	1.36475	1.26952	1.73165	0.778635	1.6735	0.970936	2.26813	2.09344	0.930908	1.56759	1.16454	2.06289	2.07895	1.04101	1.21092	1.34135	1.3346	0.804423	0.69376	1.45786	0.807021	1.10465	0.990859	0.702129	1.98462	1.4289	1.51068	0.868434	1.17193	1.04841	2.59189	2.64774	1.618	0.922266	1.12524	1.18722	2.27724	0.881348	1.00724	1.07426	2.94335	0.818454
PC(43:9)	870.601	8.5971	PC	NormPhase_positive	0.60344	0.0494904	0.278946	0.704613	0.348497	0.75884	0.145308	0.257397	0.225769	0.720306	0.653484	0.207208	0.773456	0.347887	0.670787	0.583885	0.280049	0.328232	0.751158	0.369426	0.180222	0.124868	0.0720845	0.153991	0.290744	0.203264	0.18247	0.523397	0.072454	0.110312	0.180886	0.27783	0.224087	0.667494	0.773939	0.377094	0.174402	0.215589	0.0839031	0.535109	0.208139	0.300639	0.263427	0.768186	0.15604
PC(44:10)	882.601	8.5854	PC	NormPhase_positive	0.276777	0.197032	0.125329	0.251375	0.191859	0.311802	0.148896	0.292769	0.167279	0.289543	0.28193	0.165971	0.248018	0.228988	0.219885	0.407379	0.174739	0.196383	0.262728	0.240499	0.110626	0.114262	0.239623	0.128617	0.162117	0.119007	0.140436	0.245877	0.221037	0.22575	0.150045	0.142953	0.16174	0.388474	0.4216	0.220855	0.150587	0.168213	0.191402	0.3312	0.0989734	0.165253	0.14672	0.454994	0.140253
PC(44:11)	880.586	8.5833	PC	NormPhase_positive	0.323031	0.219646	0.138091	0.270106	0.300908	0.341883	0.123455	0.258737	0.192714	0.424567	0.389034	0.148751	0.243999	0.301223	0.31608	0.389965	0.12362	0.286604	0.262993	0.326922	0.113728	0.157304	0.242423	0.144845	0.295316	0.185118	0.203737	0.426754	0.243319	0.251426	0.23256	0.218191	0.214542	0.490155	0.486813	0.265932	0.260189	0.249582	0.239421	0.33661	0.122626	0.279336	0.149702	0.579097	0.117435
PC(44:12)	878.57	8.5676	PC	NormPhase_positive	0.150064	0.0951369	0.0327095	0.145927	0.141018	0.225767	0.026121	0.131213	0.0913226	0.193443	0.0847796	0.101677	0.168021	0.260802	0.153187	0.0877147	0.0517669	0.147812	0.166599	0.215166	0.0256849	0.124235	0.0753693	0.0326222	0.148019	0.0857453	0.117771	0.147245	0.109066	0.0995334	0.191207	0.0762234	0.149038	0.153244	0.210452	0.177982	0.161891	0.130262	0.0931199	0.114552	0.0333213	0.173688	0.0413565	0.258549	0.0316064
PC(44:4)	894.695	8.6205	PC	NormPhase_positive	0.114824	0.134548	0.0612988	0.120004	0.101356	0.105464	0.0850447	0.388873	0.1156	0.129491	0.111582	0.102287	0.0849853	0.0991508	0.0838305	0.107676	0.236532	0.115237	0.10751	0.10999	0.068329	0.0496904	0.115207	0.0551328	0.0927889	0.10059	0.043326	0.103778	0.11786	0.155826	0.0747583	0.101424	0.0867331	0.129339	0.0758558	0.123131	0.0451082	0.0814908	0.16978	0.11089	0.0969477	0.0687709	0.145632	0.05157	0.0564587
PC(44:5)	892.679	8.6331	PC	NormPhase_positive	0.165137	0.175399	0.08035	0.144017	0.172029	0.149412	0.101611	0.577853	0.140088	0.138255	0.131208	0.130363	0.140871	0.136418	0.127657	0.136285	0.347633	0.122813	0.160021	0.125968	0.103404	0.0435173	0.183482	0.110044	0.0989051	0.19109	0.05428	0.0777831	0.178578	0.173612	0.0663917	0.176872	0.120369	0.126071	0.103585	0.151159	0.0724282	0.154604	0.192902	0.15426	0.0814092	0.0715146	0.159761	0.0707433	0.0972823
PC(44:6)	890.664	8.622	PC	NormPhase_positive	0.0476902	0.077646	0.0533125	0.0753664	0.0688168	0.0910722	0.0831889	0.414736	0.0846399	0.0865059	0.0478802	0.0545025	0.0592188	0.0523279	0.0589619	0.114083	0.155907	0.0751092	0.0510707	0.0509951	0.0479906	0.0473104	0.124308	0.0640487	0.0660332	0.095001	0.0277993	0.110192	0.0747712	0.112636	0.0394662	0.050842	0.0348246	0.0722705	0.0826372	0.153347	0.0375211	0.0952413	0.0690682	0.0974497	0.0799342	0.0678094	0.103351	0.0693864	0.0335821
PC(44:8)	886.632	8.6033	PC	NormPhase_positive	0.25484	0.218939	0.158908	0.25551	0.207448	0.201236	0.122831	0.556496	0.212004	0.214668	0.341303	0.181423	0.188865	0.171133	0.217557	0.379618	0.263512	0.156767	0.195083	0.121551	0.147804	0.0585463	0.253746	0.152975	0.243973	0.242572	0.0892356	0.162746	0.256666	0.2731	0.0799367	0.199726	0.101661	0.251409	0.179852	0.428428	0.134584	0.237025	0.389383	0.274272	0.167294	0.177944	0.134171	0.183286	0.156547
PC(44:9)	884.617	8.6022	PC	NormPhase_positive	0.211005	0.109471	0.139652	0.14452	0.0972883	0.168615	0.0898312	0.206964	0.0868654	0.193702	0.253569	0.120183	0.173903	0.0689428	0.1724	0.218399	0.161877	0.0477736	0.141467	0.0996733	0.114673	0.0540322	0.156596	0.112377	0.111065	0.133222	0.0518427	0.151927	0.173222	0.149218	0.067075	0.121749	0.0645827	0.27065	0.211139	0.154617	0.079533	0.111808	0.127602	0.212291	0.0616291	0.0757111	0.0812089	0.273697	0.117001
PC(O-28:1)	662.513	9.0848	PC_O	NormPhase_positive	0.306597	0.309962	0.255838	0.304602	0.269265	0.26548	0.246516	0.207339	0.265041	0.257396	0.368902	0.20787	0.182146	0.319736	0.288076	0.300532	0.237655	0.335092	0.38	0.321746	0.12213	0.222892	0.295059	0.290176	0.301738	0.237757	0.204406	0.220273	0.274511	0.332651	0.180081	0.0406866	0.219375	0.253504	0.274213	0.233488	0.201581	0.230776	0.243666	0.233506	0.0465018	0.219839	0.168787	0.325671	0.25797
PC(O-30:0)	692.559	8.9781	PC_O	NormPhase_positive	0.393622	0.590246	0.371311	0.464026	0.516153	0.386835	0.407446	9.83457	0.328737	0.575643	0.327155	0.263613	0.356645	0.346276	0.317042	0.594037	3.46004	0.342994	0.331514	0.353006	0.500771	0.274892	0.388568	0.491362	0.383784	0.318394	0.325409	0.317286	0.292713	0.367531	0.381557	0.595792	0.402626	0.335156	0.22603	0.793412	0.458953	0.45231	0.350822	0.719287	0.250378	0.300721	0.708066	0.381718	0.20839
PC(O-30:1)	690.543	9.0138	PC_O	NormPhase_positive	3.51965	3.29857	2.91288	3.78495	2.5704	2.96207	2.35363	5.1674	2.57258	2.21595	3.53508	1.85857	2.78132	3.95203	3.6266	3.43044	2.84777	3.19842	3.02088	3.67976	2.57318	1.99687	3.0559	2.79717	3.24493	2.39093	1.99204	2.19532	3.03696	3.27693	2.0226	2.18064	2.54035	2.08274	2.29759	3.23111	2.056	2.32805	3.17192	3.07591	2.20536	3.22352	2.97175	2.62723	2.50227
PC(O-30:1) [M+OH]+ [M+OH]+	722.533	9.1207	PC	NormPhase_positive	0.493865	0.333684	0.374798	0.546579	0.638138	0.474843	0.195688	0.683331	0.180292	0.613453	0.544614	0.196346	0.561503	0.372652	0.640107	0.576397	0.373271	0.3673	0.503831	0.285317	0.0999358	0.257821	0.287218	0.21095	0.126596	0.17743	0.29709	0.420713	0.469506	0.345259	0.44449	0.606263	0.150522	0.511772	0.456955	0.661285	0.338066	0.360024	0.432447	0.504801	0.323913	0.14265	0.37686	0.474084	0.270863
PC(O-30:3)	686.512	9.0135	PC_O	NormPhase_positive	0.127877	0.185734	0.181671	0.171512	0.130685	0.128069	0.060819	0.0355917	0.098518	0.243632	0.0610467	0.105786	0.198365	0.123766	0.178896	0.080551	0.183947	0.10537	0.0655376	0.162965	0.106517	0.0907426	0.163792	0.08364	0.105408	0.095796	0.0949754	0.159107	0.185309	0.2086	0.0761077	0.0636793	0.0865417	0.208945	0.205315	0.110504	0.0649573	0.181335	0.161384	0.11444	0.176977	0.106167	0.166689	0.251694	0.0439289
PC(O-31:1)	704.559	9.0132	PC_O	NormPhase_positive	1.03153	0.994489	0.835497	0.900093	0.787177	0.784247	0.781763	2.04624	0.570553	0.569052	1.04674	0.569473	0.719692	0.923711	1.11262	1.11991	1.0167	0.707611	0.735835	1.01863	0.794905	0.720171	0.884262	0.820864	1.03854	0.591708	0.634802	0.66561	0.789495	0.927063	0.691806	0.811475	0.822059	0.666535	0.654278	1.04936	0.651063	0.484076	0.805036	0.862883	0.656358	0.979334	0.950532	0.698666	0.753523
PC(O-32:0)	720.591	8.9421	PC_O	NormPhase_positive	1.56738	3.3796	2.50549	2.86293	2.46751	2.25546	2.57916	52.9177	1.62343	3.33529	1.60176	1.86618	2.78101	1.84759	1.52635	3.09205	22.6819	1.79426	2.22791	1.81656	2.74299	2.73941	2.17939	2.08266	2.30885	2.01788	2.27977	2.10487	2.09883	2.08781	2.35034	3.07068	2.40228	2.19572	2.10338	4.46909	3.54285	2.25463	2.2237	3.45908	3.24589	1.89951	3.50295	2.26727	1.87676
PC(O-32:0) [M+OH]+	736.585	9.1742	PC_O	NormPhase_positive	0.234118	0.195575	0.175522	0.343895	0.128047	0.205333	0.181469	0.291098	0.175572	0.218352	0.245917	0.177733	0.208796	0.307891	0.244329	0.244434	0.348205	0.27551	0.272687	0.281201	0.200449	0.143344	0.169247	0.195124	0.219528	0.133899	0.132918	0.126097	0.137398	0.158696	0.194234	0.0880187	0.16017	0.167608	0.206939	0.17211	0.173318	0.201306	0.166837	0.239156	0.124937	0.228266	0.211824	0.228531	0.179068
PC(O-32:1)	718.575	8.978	PC_O	NormPhase_positive	12.5555	12.7449	15.7934	21.3678	9.93297	16.4656	10.3589	40.0871	8.89422	10.0728	13.3801	8.91103	15.1098	18.3298	13.8754	19.4778	20.6194	14.1996	17.0108	15.8508	13.7285	13.4335	11.014	11.673	16.6269	9.00363	14.0268	9.66343	10.445	11.1828	13.4917	9.52016	12.5272	9.40149	10.2011	12.5847	13.6422	11.0165	12.8047	11.6191	13.1018	15.741	16.4387	11.4464	10.511
PC(O-32:1) [M+OH]+ [M+OH]+	750.565	9.0848	PC	NormPhase_positive	0.948686	0.522578	0.704519	1.08201	1.01188	0.932509	0.414174	1.02747	0.314449	0.830191	1.11267	0.394928	0.976886	0.751676	1.02512	0.982648	0.444441	0.733708	1.00113	0.606042	0.302512	0.531664	0.738017	0.364211	0.326741	0.280716	0.578035	0.716902	0.726537	0.64381	0.522868	0.846474	0.432689	0.783907	0.8475	1	0.709627	0.666637	0.877341	0.850322	0.658453	0.317179	0.505369	0.688473	0.509273
PC(O-32:2)	716.56	8.9772	PC_O	NormPhase_positive	6.2902	4.41879	7.17685	6.31625	3.96583	5.55065	4.51936	4.45986	5.67174	3.79849	5.53972	4.84175	5.53623	6.82498	6.29769	6.16567	5.77188	5.63965	5.60749	5.97311	5.69663	3.20927	4.04472	5.07637	4.88563	5.60212	3.10756	4.1216	3.72208	4.31143	3.01201	3.37878	4.25419	4.34465	3.87171	4.51662	2.86717	4.86758	3.85075	4.75908	6.24655	5.17916	6.73656	4.42172	4.18626
PC(O-32:2) [M+OH]+ [M+OH]+	748.549	9.0315	PC	NormPhase_positive	0.839481	0.623148	0.671246	0.939947	0.836712	0.885009	0.410285	0.641913	0.419994	0.708864	0.939272	0.372586	0.925368	0.672328	0.654346	0.932066	0.817729	0.646862	0.817095	0.527298	0.33583	0.402559	0.56028	0.3393	0.379788	0.511537	0.409859	0.54096	0.695153	0.877689	0.452437	0.675612	0.247253	0.790855	0.719782	0.523761	0.518671	0.531193	0.820859	0.863267	0.62671	0.244666	0.655844	0.922638	0.471616
PC(O-32:3)	714.544	8.9774	PC_O	NormPhase_positive	1.35223	1.24405	0.866183	0.946706	1.06319	0.966656	0.759547	0.545004	0.920535	1.13863	1.45705	0.84512	1.03408	1.31007	1.22903	1.28609	0.816101	1.41905	0.84415	1.19149	0.823041	0.908297	0.920792	0.970023	0.926524	1.07488	0.802437	0.833891	1.24136	1.25529	0.917283	0.945584	0.925629	1.19781	1.21668	1.44238	0.672978	1.17106	0.846307	1.08601	0.90785	0.981337	0.856365	0.950755	0.986457
PC(O-33:2)	730.574	8.8892	PC_O	NormPhase_positive	0.560777	0.31255	0.387728	0.485944	0.427489	0.718587	0.226933	0.455256	0.385953	0.497224	0.709527	0.274471	0.477217	0.432954	0.819582	0.729553	0.433403	0.27491	0.521236	0.29826	0.287043	0.330941	0.209165	0.338499	0.188583	0.429125	0.392933	0.261865	0.216094	0.222292	0.301975	0.217243	0.260104	0.502291	0.442794	0.236679	0.472241	0.320678	0.235562	0.230053	0.440169	0.232985	0.425394	0.349662	0.320571
PC(O-34:0)	748.622	8.8708	PC_O	NormPhase_positive	0.272603	0.613252	0.373014	0.47846	0.226862	0.337727	0.195785	4.82788	0.129845	0.49717	0.292313	0.158544	0.461757	0.181242	0.237857	0.34936	2.37207	0.138479	0.357594	0.114531	0.574229	0.531849	0.330805	0.256301	0.233594	0.36731	0.410241	0.368809	0.245396	0.271908	0.613713	0.687782	0.500314	0.471719	0.230005	0.629459	0.661581	0.231649	0.222969	0.539557	0.347179	0.306779	0.4914	0.396323	0.235587
PC(O-34:1)	746.607	8.8349	PC_O	NormPhase_positive	2.9665	5.5377	4.95077	6.17092	3.40848	5.16902	4.24882	45.5792	3.96485	5.90934	3.63814	3.42978	6.33472	4.88231	3.46113	5.33696	24.4288	3.88781	5.29671	3.96562	5.27685	7.62502	4.44273	4.19381	3.40574	3.8642	5.39309	4.6107	3.86609	3.49155	5.80075	4.86745	3.6207	4.13191	4.55543	5.31941	6.79146	4.31111	3.81211	5.31936	6.28342	3.20912	6.11095	4.50827	4.19055
PC(O-34:2)	744.59	8.8708	PC_O	NormPhase_positive	48.7411	44.8676	47.6288	64.622	30.9042	57.7157	31.7681	49.1015	43.2747	47.3465	50.5169	40.8009	67.1963	50.683	63.1523	53.4701	48.6437	44.9154	56.2026	43.0759	46.9253	49.283	43.3975	33.3641	37.21	43.8934	41.8282	45.5952	34.1809	39.4353	37.2129	30.8982	34.0672	47.2091	48.5681	30.8532	36.4666	38.6583	39.7838	44.6224	47.9787	35.6014	42.2013	54.5855	31.9517
PC(O-34:2) [M+OH]+	760.585	9.0487	PC_O	NormPhase_positive	11.2469	11.3513	6.20732	7.18625	7.74778	12.1971	11.3876	7.41089	16.0764	16.9301	15.2584	30.8674	5.78394	9.63409	4.88213	19.7114	8.35701	13.5001	12.7026	12.0431	7.94827	41.285	7.1333	5.57804	8.50732	9.88474	14.3413	5.6215	12.8416	18.7913	15.1418	22.3354	16.4897	12.8421	17.4245	16.1181	5.16395	13.2159	6.97359	5.35132	8.00578	12.4308	12.6929	54.6798	17.3738
PC(O-34:2) [M+OOH]+	776.58	9.0323	PC_O	NormPhase_positive	2.39808	2.0804	1.74878	2.69937	2.4491	2.11953	1.37948	2.09058	1.5136	2.27462	2.58367	1.22197	2.61807	1.97938	2.42836	2.35398	2.17592	1.62719	2.36259	1.53341	1.37452	2.03491	2.17155	1.31705	1.50248	1.70009	1.56591	2.29988	2.03061	1.86959	1.78079	2.65295	1.34105	2.01615	2.37712	2.16554	1.55008	1.69634	2.05969	2.52806	3.11743	1.51098	2.20588	2.10888	1.44869
PC(O-34:3)	742.575	8.8887	PC_O	NormPhase_positive	585.536	630.329	596.441	656.575	480.454	635.786	494.357	312.381	587.139	523.415	638.528	550.878	703.87	637.232	737.045	638.267	515.088	617.908	623.1	586.278	651.69	669.24	606.758	532.202	622.939	651.032	564.874	507.099	528.887	562.683	499.639	471.699	554.418	552.291	592.038	503.05	484.504	454.376	514.435	557.378	624.671	600.54	512.921	612.881	525.889
PC(O-34:3) [M+OH]+ [M+OH]+	774.564	9.0669	PC	NormPhase_positive	10.6903	10.6196	8.87963	11.6212	5.50731	9.82136	5.47912	3.79542	7.31729	6.69723	9.58862	5.63636	9.25646	9.71828	11.5939	9.08559	6.71495	7.25736	9.20939	6.85984	8.08102	8.31557	9.2023	7.05975	10.1179	7.98575	5.51924	11.0278	10.2008	9.43451	5.31056	9.73812	8.48517	8.60265	10.4305	5.95417	3.4964	4.257	9.11803	9.52443	15.0799	10.0537	8.81165	8.78256	6.98896
PC(O-34:4)	740.56	8.8876	PC_O	NormPhase_positive	10.7732	10.213	9.61448	11.1446	6.16695	10.778	8.06601	4.30775	8.27009	8.34745	11.1767	7.19446	10.8959	11.1267	13.2536	11.7861	8.48437	10.911	10.6226	10.5405	11.4418	8.3962	9.13518	9.19667	8.60812	9.37609	6.89062	8.397	7.98361	9.27108	6.45522	6.45745	7.97401	9.31393	10.1489	6.9884	5.86315	6.01004	7.57848	9.86273	9.96173	8.44467	8.28305	10.4581	8.54144
PC(O-34:4) [M+OH]+ [M+OH]+	772.549	8.9065	PC	NormPhase_positive	1.41859	2.92486	2.19344	2.89676	1.34584	2.02745	1.15554	1.17083	2.20123	1.82293	2.59067	1.15785	2.0295	2.75561	2.67852	2.19791	1.6922	1.82502	1.45413	1.77766	1.91632	4.20825	2.37485	1.88412	2.54864	2.17644	1.6233	3.27388	3.13917	2.32601	1.27577	3.21808	2.19178	2.35409	2.2234	1.91012	1.23833	1.55927	2.35787	2.6156	6.25737	2.73514	2.06133	2.33065	1.82958
PC(O-35:3)	756.591	8.853	PC_O	NormPhase_positive	16.2417	16.8388	14.5327	15.8679	15.9094	14.6647	15.4494	10.5091	14.3366	13.6846	18.4195	12.933	16.3321	17.8148	20.2391	17.8671	12.9895	16.9117	15.217	16.1563	18.8558	19.2936	15.3669	15.9565	18.0795	15.6316	16.1219	13.3998	13.1871	14.7274	15.0745	16.1391	16.0694	14.4885	16.2024	16.5007	14.171	8.63721	14.0839	15.5434	16.2437	16.4506	12.7276	16.8536	16.0888
PC(O-35:4)	754.575	8.8348	PC_O	NormPhase_positive	0.602561	0.813985	0.898769	0.231044	0.741912	1.06634	1.13911	0.631957	0.611887	1.02602	0.91164	0.747309	0.473238	0.424253	0.959597	0.60619	0.696833	0.343347	0.962364	1.26514	1.02292	0.96332	0.871859	0.711933	0.635455	0.877946	0.49579	0.323772	0.403168	0.666152	0.876134	0.669356	0.750333	1.04416	0.719389	1.14973	0.655182	0.606936	0.334005	0.701586	1.24552	0.584666	0.819517	1.0771	0.505344
PC(O-35:4) [M+OH]+	770.569	8.9066	PC_O	NormPhase_positive	1.1702	1.51076	1.9975	1.31831	0.851045	1.0157	1.2436	2.1714	1.6198	2.20371	1.6656	0.936839	1.48542	1.22159	0.99986	1.49516	1.57516	1.26293	1.11962	1.23072	0.937402	1.29314	1.94825	1.29546	1.23249	0.917315	1.4561	1.95975	1.34077	1.59833	1.62889	1.65474	0.41621	2.03912	0.772632	2.15831	0.952536	1.3224	2.27688	1.04591	0.777286	1.22013	1.71243	1.6242	1.0113
PC(O-35:5)	752.561	8.7977	PC_O	NormPhase_positive	0.838953	1.45195	0.46814	0.744561	2.20151	0.78957	0.832671	2.31375	1.10514	0.651036	1.51414	0.748423	0.400674	1.35916	1.02116	1.08099	0.561684	1.54894	0.301737	1.20786	0.755079	1.79658	1.22215	0.923906	1.43783	1.09458	1.09706	0.625399	1.284	1.22868	1.29127	2.7378	1.53103	0.57209	0.781859	2.68193	1.41664	0.984184	0.996608	0.910643	1.06911	1.31862	0.436722	0.606083	1.08087
PC(O-36:1)	774.637	8.7808	PC_O	NormPhase_positive	0.390085	0.537828	0.67914	0.473011	0.340936	0.399996	0.778674	19.4197	0.296216	1.18915	0.241007	0.28421	0.764099	0.212411	0.300679	1.11906	9.16588	0.137969	0.453312	0.343832	0.421898	0.621162	0.364072	0.39789	0.183634	0.329628	0.370644	0.470839	0.163768	0.277433	0.422247	0.757066	0.490818	0.464356	0.466593	1.15398	1.3138	0.21038	0.195277	1.8742	0.435007	0.139136	0.540297	0.352369	0.309345
PC(O-36:2)	772.622	8.7816	PC_O	NormPhase_positive	6.67792	6.41174	7.83345	8.65665	4.91759	8.53642	5.98709	52.5959	6.57585	9.48927	7.02729	5.95916	9.93163	6.2564	8.54492	8.92345	34.0687	5.55839	8.18103	5.18429	7.20372	8.48248	5.89761	5.16528	4.55917	6.4281	7.04084	7.66268	4.56188	5.48471	6.39919	4.79415	4.66833	7.49718	7.36855	6.04083	8.29359	5.01122	5.28187	8.86355	7.52633	4.60052	6.57201	7.99149	4.81382
PC(O-36:2) [M+OH]+ [M+OH]+	804.612	9.228	PC	NormPhase_positive	0.070967	0.0693374	0.100862	0.0771604	0.0457403	0.0923835	0.0744087	0.0684501	0.0457775	0.0413454	0.0465443	0.0809668	0.0693278	0.062531	0.0708604	0.0555171	0.109706	0.0352416	0.091956	0.0552779	0.118164	0.0226114	0.0513342	0.0581545	0.052615	0.0676348	0.0510948	0.059042	0.0517528	0.0435136	0.025142	0.0550942	0.0487382	0.0206875	0.0465145	0.0187145	0.0261065	0.0192478	0.0482393	0.0675053	0.0471767	0.0795098	0.114915	0.0553687	0.0409526
PC(O-36:3)	770.606	8.7996	PC_O	NormPhase_positive	68.9757	74.8982	76.1905	96.032	58.446	89.5659	59.9098	63.7267	75.8676	76.3993	73.9303	79.4802	102.719	78.4129	84.2522	75.0699	80.307	68.537	91.7491	65.1622	78.4884	107.279	73.5343	61.6956	60.8622	74.7951	87.5442	76.3114	59.9569	65.6134	78.9173	54.0168	55.2377	74.6572	76.8415	53.9121	76.6016	51.0799	66.3294	64.9272	77.7468	58.3556	64.5371	82.8146	59.9637
PC(O-36:3) [M+OH]+ [M+OH]+	802.596	9.0132	PC	NormPhase_positive	1.60278	1.58906	1.07376	1.63597	0.562345	1.76179	0.701617	0.680606	1.27444	0.977545	1.38232	0.568573	1.27795	1.29704	1.50935	1.33789	1.07158	0.985378	1.16541	0.839501	0.964491	1.36069	1.16941	0.978945	1.1046	1.47281	0.601308	1.83159	1.21899	1.05661	0.570135	1.78673	0.962025	1.4196	1.27723	1.01139	0.473557	0.671238	0.868999	1.48098	2.6191	1.1629	1.35112	1.12954	0.884782
PC(O-36:4)	768.59	8.7993	PC_O	NormPhase_positive	147.788	194.16	169.983	223.957	132.846	215.489	152.781	123.628	185.452	172.944	163.845	189.521	230.957	177.005	180.539	161.592	169.237	166.602	216.713	157.343	183.847	238.879	181.273	162.97	155.202	195.929	199.47	170.073	162.676	166.185	183.698	134.889	149.02	175.29	176.223	135.827	173.976	154.187	167.746	140.495	194.193	148.047	156.181	182.479	157.422
PC(O-36:4) [M+OH]+ [M+OH]+	800.58	9.0132	PC	NormPhase_positive	2.19472	3.07788	1.9661	2.67851	1.1044	2.55454	1.26934	0.735455	1.9988	2.10674	1.63601	1.61618	2.12031	1.5636	2.08251	1.64832	1.10657	1.32181	2.14819	1.15694	1.92049	1.3662	1.81442	1.56098	2.23449	2.53838	1.10043	2.24016	2.92116	2.87411	0.90609	2.48032	1.317	2.33317	2.81681	2.07515	0.618038	1.04236	2.261	2.00488	2.39621	2.03066	1.57389	2.02003	1.52106
PC(O-36:5)	766.575	8.7641	PC_O	NormPhase_positive	323.5	482.316	228.21	347.347	632.369	350.537	364.141	544.998	416.027	264.047	424.188	367.644	363.263	530.473	371.324	368.241	252.603	569.143	333.068	494.823	339.848	554.652	454.689	394.484	545.286	446.167	400.529	237.801	483.237	393.831	483.313	708.448	517.349	255.181	285.493	689.806	441.555	419.225	515.24	332.37	321.093	501.926	244.137	251.922	440.094
PC(O-36:5) [M+OH]+ [M+OH]+	798.564	9.0132	PC	NormPhase_positive	2.1659	2.60214	1.00495	2.16417	1.29085	1.97691	1.29992	1.35317	1.42142	1.94111	1.71978	1.18822	1.86709	1.8044	2.466	1.90617	0.951958	1.55275	1.71542	1.53821	1.32952	1.04914	2.28564	1.22794	2.0158	2.31971	0.767242	2.70213	2.63278	1.67676	1.39968	3.2575	1.92145	1.92894	2.10934	1.89371	0.742119	0.898217	2.33538	1.92819	1.41156	1.83085	1.38877	1.42884	1.35075
PC(O-36:6)	764.56	8.7785	PC_O	NormPhase_positive	21.6787	25.4568	10.8981	22.7524	26.0463	23.0791	25.4179	20.8595	20.7586	16.9316	27.6075	18.673	23.8333	36.1858	25.9029	23.4721	11.1814	38.4527	21.6384	34.5246	23.5206	26.6104	23.4289	27.6113	33.456	23.7282	20.037	15.5727	24.9776	21.4338	23.8706	27.7454	30.209	17.3412	20.1729	29.2472	20.9449	17.3947	24.6456	21.6193	14.4188	30.5782	10.8269	17.4829	29.9834
PC(O-36:6) [M+OH]+ [M+OH]+	796.549	8.7991	PC	NormPhase_positive	1.34143	1.43258	1.02977	1.42454	1.39139	1.03306	1.32031	0.868693	0.967291	0.892434	1.41811	1.04089	1.11513	1.5636	1.61863	1.53864	1.21707	1.17201	0.803015	1.2429	1.58806	1.82619	1.12956	1.08376	1.20991	0.980842	1.51837	0.841468	0.850839	0.88495	1.5434	1.47716	1.13532	0.990697	0.843754	1.35929	1.4073	0.844701	1.46948	1.03338	1.66517	1.05265	0.952115	0.998857	1.48411
PC(O-37:5)	780.591	8.7458	PC_O	NormPhase_positive	11.9579	17.9107	7.71834	11.24	31.6855	11.7651	15.715	27.9714	14.5391	9.54496	16.6665	11.9303	11.9171	20.7063	13.4419	13.8133	9.38773	22.1782	10.8721	19.883	13.7567	22.1015	17.1743	17.5731	22.1958	15.5694	15.6992	8.83339	18.4389	15.1505	19.4275	34.0286	21.0186	9.26632	10.8244	34.1795	18.1981	11.378	20.7126	12.8082	11.3428	19.995	8.7614	9.37651	19.2784
PC(O-37:6)	778.575	8.7449	PC_O	NormPhase_positive	1.64326	1.92109	0.923204	1.56391	2.6258	1.51008	1.57286	2.07835	1.25153	1.20369	1.5156	1.21064	1.55922	2.37999	1.82681	1.77527	0.915565	2.96547	1.46352	2.2803	1.41345	2.37033	1.61352	1.96376	2.38702	1.81288	1.58604	1.13501	1.76558	1.53924	1.72167	2.75841	2.37795	1.06727	1.24536	2.9121	1.63342	1.167	1.67014	1.57633	0.947957	2.20689	0.929879	1.10612	2.16767
PC(O-37:6) [M+OH]+	794.57	8.7817	PC_O	NormPhase_positive	1.70584	1.46409	0.674759	0.656163	1.11722	0.593368	0.635463	1.02959	0.83857	1.37449	1.8186	0.886671	0.841171	1.19046	1.41102	1.55213	0.762651	1.47177	0.802667	1.06436	0.942346	0.730456	1.91512	0.608247	1.01659	1.14896	0.60405	1.48281	1.2416	0.908395	0.673726	1.71332	0.970086	1.51389	1.2479	1.37754	0.668893	0.494442	1.19481	1.74587	1.25988	1.42725	0.797333	1.4936	0.76991
PC(O-38:1)	802.668	8.7445	PC_O	NormPhase_positive	0.0217279	0.140356	0.14677	0.0436576	0.0771325	0.166933	0.174154	6.12733	0	0.387857	0	0.0394145	0.120941	0	0	0.408069	4.62036	0	0.0794497	0	0.122095	0	0	0.0695833	0	0.0503008	0.0543887	0.0414608	0.0182977	0.0258008	0.0907967	0.193293	0.0339844	0	0	0.414651	0.294143	0.0765163	0.0267256	0.634374	0.0255816	0	0.105324	0	0.0513644
PC(O-38:2)	800.654	8.7282	PC_O	NormPhase_positive	0.240609	0.272759	0.437393	0.248401	0.386838	0.436371	0.588017	13.549	0.206417	0.815964	0.102151	0.301618	0.417303	0.144291	0.164683	0.774527	8.26358	0.0838116	0.288721	0.192257	0.373781	0.286257	0.146675	0.337722	0.0286062	0.24494	0.321522	0.263782	0.134145	0.246906	0.274093	0.48802	0.244375	0.288736	0.258547	0.867787	0.724356	0.328286	0.111613	1.23445	0.440848	0.185446	0.266084	0.212159	0.195864
PC(O-38:3)	798.638	8.729	PC_O	NormPhase_positive	1.22842	1.47845	1.46003	1.85337	1.07968	1.8078	1.57597	16.6074	1.09774	2.07225	1.28397	1.1335	1.80802	1.31835	1.41045	1.83956	10.8086	1.18635	1.71283	1.05168	1.45606	1.50187	1.22513	1.25917	0.859502	1.21976	1.33509	1.41014	1.01939	1.07714	1.35413	1.2707	1.05688	1.4348	1.46528	1.62105	1.86907	1.43816	1.07055	1.95676	1.55871	0.876897	1.38785	1.64928	1.30508
PC(O-38:4)	796.621	8.7105	PC_O	NormPhase_positive	12.6903	20.166	13.7932	22.0864	17.1635	20.9338	17.7647	57.5096	14.884	19.5588	15.7619	13.9702	23.3033	16.9199	15.4977	17.7651	33.5739	15.6983	20.3986	15.3086	18.093	24.0365	17.6091	16.6561	14.4046	15.596	18.1038	17.9329	16.3114	16.2628	20.4339	19.7831	15.8041	17.295	17.8432	18.6965	19.4863	15.8851	17.7947	16.483	15.9857	13.8878	14.6696	16.8509	17.3121
PC(O-38:5)	794.606	8.7111	PC_O	NormPhase_positive	97.3675	149.54	91.4502	146.043	204.609	144.265	136.601	225.1	137.013	112.172	123.165	128.88	148.85	155.102	109.501	113.915	121.013	156.505	138.402	140.528	119.108	200.911	138.566	139.968	129.999	136.198	160.983	99.5585	147.746	129.135	183.471	197.386	126.354	100.016	109.125	195.583	174.607	126.26	170.542	103.923	111.922	122.948	96.606	100.047	148.858
PC(O-38:5) [M+OH]+ [M+OH]+	826.596	8.9957	PC	NormPhase_positive	0.193539	0.299313	0.103494	0.298712	0.0748362	0.197544	0.11967	0.186641	0.0981867	0.0875882	0.104212	0.0532871	0.18708	0.11174	0.137554	0.253747	0.208509	0.121023	0.195746	0.15527	0.22505	0.0998708	0.213082	0.19146	0.162869	0.128194	0.0577717	0.200735	0.168388	0.162292	0.100945	0.389341	0.260689	0.206164	0.173494	0.204099	0	0.0751046	0.180833	0.116636	0.195223	0.119819	0.230927	0.0649909	0.111456
PC(O-38:6)	792.59	8.7259	PC_O	NormPhase_positive	189.538	277.01	144.619	232.689	331.916	241.574	223.869	274.346	272.59	175.637	239.964	239.289	235.525	294.099	210.619	208.922	156.012	308.971	227.842	278.417	193.447	339.621	255.752	241.966	265.065	274.441	262.933	155.252	279.497	240.297	304.752	327.187	250.552	164.682	181.808	344.638	287.539	250.917	302.741	187.294	190.1	252.92	156.784	163.245	249.822
PC(O-38:6) [M+OH]+ [M+OH]+	824.58	8.9952	PC	NormPhase_positive	0.258213	0.464978	0.0999323	0.34114	0.120201	0.250407	0.109163	0.219018	0.163361	0.183742	0.189714	0.105931	0.344855	0.285002	0.385992	0.260584	0.138975	0.182297	0.28129	0.212831	0.227404	0.13166	0.264537	0.128125	0.272338	0.221754	0.116539	0.257837	0.285246	0.203601	0.154338	0.48065	0.27045	0.282239	0.34359	0.236088	0.0699716	0.0573857	0.348262	0.272732	0.236039	0.190206	0.252387	0.145927	0.156144
PC(O-38:7)	790.575	8.7261	PC_O	NormPhase_positive	49.8642	76.094	32.5092	75.1189	96.9591	76.3287	57.6949	82.368	67.9003	47.13	60.2338	58.475	70.6943	118.948	53.7313	50.6776	34.8705	123.708	72.5238	111.6	50.1412	122.584	68.3911	64.6802	114.752	71.6798	89.9789	42.4653	77.1465	68.4608	112.968	101.852	104.79	44.0891	51.1517	107.526	104.777	77.9867	82.3007	45.9608	44.2348	110.681	36.9547	44.5259	68.5843
PC(O-38:7) [M+OH]+ [M+OH]+	822.564	8.7427	PC	NormPhase_positive	0.277091	0.436517	0.372965	0.472174	0.206887	0.532319	0.31925	0.284678	0.305436	0.323448	0.448341	0.277615	0.371008	0.733741	0.707774	0.454767	0.398346	0.20086	0.399939	0.405679	0.465091	0.673236	0.272088	0.2273	0.0814397	0.210967	0.727621	0.469919	0.302203	0.28736	0.525685	0.502964	0.177328	0.468103	0.053282	0.334339	0.472699	0.129549	0.297659	0.151399	0.613352	0.475835	0.588127	0.465751	0.335805
PC(O-38:8)	788.559	8.7261	PC_O	NormPhase_positive	1.24957	2.2517	0.872994	1.01544	2.43157	1.60079	1.80485	2.45877	2.21451	0.944186	1.55555	1.61272	1.64861	2.46013	1.58144	1.60749	0.972677	2.65883	1.393	2.46297	1.59383	3.15868	1.82878	1.84193	2.78697	2.57999	1.81328	1.09325	1.87852	1.67807	2.4041	3.48226	2.34317	1.08374	1.02785	2.86203	2.24107	1.92364	2.51624	1.26047	1.72674	2.03102	1.05138	1.16885	2.00742
PC(O-38:8) [M+OH]+ [M+OH]+	820.548	8.7615	PC	NormPhase_positive	0.267666	0.329858	0.308268	0.573352	0.341438	0.467126	0.473389	0.3555	0.341467	0.32971	0.34992	0.353565	0.450966	0.859517	0.501742	0.416493	0.380778	0.359916	0.44268	0.556767	0.419228	0.382357	0.292081	0.361203	0.390182	0.282238	0.777958	0.341992	0.187718	0.239444	0.547838	0.239389	0.217357	0.212552	0.237714	0.140876	0.32101	0.297048	0.336944	0.292712	0.422801	0.50697	0.276923	0.29788	0.316154
PC(O-39:6)	806.606	8.7225	PC_O	NormPhase_positive	3.81205	4.55091	2.64495	3.71442	6.46766	3.80191	4.56918	5.34043	3.40785	3.06933	4.82104	2.92698	3.61758	5.3346	4.16777	4.04601	2.67118	5.72181	3.58895	5.28194	3.88583	5.56084	4.14599	5.15676	5.13312	3.56527	4.52025	2.85788	4.54198	3.96173	5.27685	6.34197	4.78345	3.06378	3.7021	7.24053	4.84215	2.95432	4.61434	3.98124	2.99598	4.9787	2.59531	3.21109	5.03789
PC(O-39:7)	804.591	8.7092	PC_O	NormPhase_positive	1.75548	2.5589	1.07147	2.4378	4.22197	2.37913	2.15165	3.39629	2.03843	1.63173	2.0223	1.65132	2.12486	4.25795	1.78521	1.70311	1.1632	4.36245	2.21388	4.09074	1.70247	4.43441	2.08784	2.40889	4.2902	2.26392	3.27983	1.37069	2.59402	2.45837	4.02611	4.15553	3.97875	1.4375	1.86662	4.94257	3.9015	2.04453	2.64194	1.63779	1.43967	4.16252	1.24743	1.57112	2.46299
PC(O-39:8)	802.575	8.6916	PC_O	NormPhase_positive	0.096393	0.0645525	0.0310939	0.107227	0.221482	0.112443	0.128807	0.145305	0.0870549	0.0246065	0.121066	0.0358038	0.0635904	0.110532	0.0771702	0.0798071	0.03254	0.192249	0.118037	0.185732	0.0833717	0.137961	0.0751001	0.0878012	0.168934	0.10093	0.121364	0.0453212	0.120194	0.101275	0.167072	0.200296	0.162803	0.0482708	0.0846713	0.184507	0.103103	0.0969116	0.0708575	0.0970289	0.0959935	0.197874	0.0474083	0.0382576	0.0759017
PC(O-40:1)	830.7	8.7095	PC_O	NormPhase_positive	0	0.0817046	0.112912	0.0715291	0.107071	0.165003	0.106966	6.71999	0.067902	0.293722	0	0.0311372	0.143075	0	0.0118578	0.336504	4.28209	0	0.0330817	0.0251108	0.0149606	0.036725	0	0.0470904	0.018226	0.0174091	0.0565875	0.0789228	0.0290582	0.020326	0.025907	0.214595	0.0554335	0.0465631	0.0249226	0.427015	0.211489	0.110947	0	0.535737	0.13451	0.0280369	0.10107	0.0450653	0.0223968
PC(O-40:2)	828.684	8.6925	PC_O	NormPhase_positive	0.128847	0.271758	0.439735	0.257738	0.399109	0.356639	0.614738	19.1037	0.198059	0.99591	0.165418	0.243015	0.383815	0.0758446	0.117446	1.00599	12.3931	0.129041	0.280764	0.137211	0.343784	0.237925	0.20229	0.290684	0.0860674	0.210404	0.172998	0.159355	0.0417536	0.149844	0.147776	0.40669	0.201777	0.194576	0.092577	0.936746	0.784059	0.369887	0.0480885	1.52009	0.325983	0.102624	0.274971	0.17166	0.15756
PC(O-40:3)	826.669	8.6924	PC_O	NormPhase_positive	0.397192	0.489635	0.739567	0.392529	0.654658	0.65488	0.86603	23.1063	0.515292	1.25952	0.35869	0.514107	0.514845	0.30551	0.413015	1.16834	14.3974	0.32866	0.42356	0.36922	0.601559	0.301027	0.295684	0.484059	0.257993	0.497993	0.384789	0.417725	0.121099	0.363072	0.391466	0.497725	0.368604	0.475738	0.337711	1.18214	1.17273	0.618773	0.268046	1.57663	0.57915	0.286128	0.475933	0.36996	0.366115
PC(O-40:4)	824.653	8.6886	PC_O	NormPhase_positive	1.71638	2.02626	1.88506	2.07229	1.72969	2.09628	2.36627	24.1202	1.8482	2.40168	1.55709	1.65606	2.43267	1.5179	1.80829	2.59353	11.4981	1.53632	1.86828	1.54613	2.3744	2.03121	1.65539	1.99413	1.29516	2.13257	1.71114	1.87429	1.43009	1.63802	1.75677	2.22947	1.6766	1.85299	1.62427	2.43227	2.10088	1.78226	1.36443	2.95466	1.70793	1.27081	2.12094	1.76121	1.7497
PC(O-40:5)	822.637	8.6747	PC_O	NormPhase_positive	6.32481	8.14216	7.04917	9.50243	8.52599	10.1087	8.75632	32.6062	7.48902	8.11904	7.15433	7.14652	10.4612	7.69568	6.81502	8.35812	17.8275	7.52578	9.43678	7.31233	8.3053	10.6854	7.16266	8.52195	6.21702	7.86721	9.57266	6.80373	7.35294	7.47152	9.25382	7.92394	6.74406	6.49435	7.44775	8.94415	9.76929	6.48429	7.6158	7.84343	7.00536	6.27948	7.35907	6.9976	8.09043
PC(O-40:6)	820.622	8.6761	PC_O	NormPhase_positive	23.2907	29.8156	21.4086	33.6481	32.7819	35.3567	29.4428	39.8991	29.4053	25.4046	28.0286	27.113	34.7586	32.0161	25.3818	26.6777	26.7721	31.9645	33.306	30.1901	25.448	42.0302	27.4497	30.4745	25.8878	27.8323	35.6611	22.4753	29.351	28.8127	37.0152	29.2856	24.4945	22.5104	25.4777	33.1023	36.0559	24.0652	31.5042	24.1627	23.5183	25.3309	22.1359	23.6534	29.1239
PC(O-40:7)	818.606	8.6747	PC_O	NormPhase_positive	34.6208	47.0337	26.4173	49.8296	55.3627	52.9805	40.2136	50.0186	47.489	35.8279	41.1964	42.4479	48.5814	56.8305	36.5515	37.1073	29.9565	57.0454	49.5219	53.691	32.9229	68.4348	43.2751	43.3234	45.8362	46.9332	55.5565	31.5168	48.6585	45.2921	64.818	48.9963	42.5477	31.9617	36.4207	56.2715	62.2505	43.7456	53.0749	33.2096	32.0048	44.7848	29.3397	32.918	42.683
PC(O-40:8)	816.59	8.6733	PC_O	NormPhase_positive	12.4354	21.8322	9.4304	23.3386	29.5776	25.624	16.6448	25.0891	24.2077	14.984	14.6432	20.6371	20.9344	32.897	13.2126	12.6133	10.5081	34.1737	23.4071	31.2073	12.1145	38.1177	20.0185	18.6425	26.7996	24.7476	29.9876	12.9695	24.2437	21.1341	39.0647	26.5957	24.5779	12.3673	14.1448	31.8284	36.6461	26.6289	26.7427	11.7746	12.751	26.4797	11.1885	12.2625	18.573
PC(O-40:9)	814.574	8.6747	PC_O	NormPhase_positive	1.25806	1.43971	0.624326	1.14867	2.1433	1.51796	1.41713	1.74912	1.67857	1.00907	0.928149	1.3722	1.25183	1.9313	1.14538	1.10009	0.667598	2.06814	1.42319	2.22067	1.23777	2.66969	1.6456	1.61757	1.80566	2.03297	2.09165	0.894495	1.74651	1.53407	2.81843	1.82538	1.64694	0.861857	0.814583	1.80781	2.40624	1.72993	1.92108	0.773319	0.802068	1.87652	0.829861	0.844354	1.54148
PC(O-42:10)	840.589	8.6364	PC_O	NormPhase_positive	0.201086	0.175145	0.108354	0.383396	0.239884	0.288657	0.290823	0.393711	0.266132	0.242436	0.146326	0.186436	0.369391	0.293022	0.18488	0.149392	0.120638	0.310406	0.313988	0.352098	0.0803081	0.482861	0.335435	0.243382	0.349213	0.248074	0.305202	0.190572	0.171763	0.155697	0.475115	0.230461	0.249795	0.224402	0.193578	0.393821	0.413033	0.335124	0.36603	0.207562	0.201621	0.246972	0.180895	0.128648	0.270277
PC(O-42:2)	856.716	8.6568	PC_O	NormPhase_positive	0.242937	0.309487	0.711967	0.326928	0.639346	0.66647	0.528949	27.572	0.315577	1.33176	0.124721	0.327817	0.465206	0.0926618	0.221528	1.5059	18.0846	0.128588	0.42037	0.150708	0.337977	0.210575	0.166103	0.275373	0.0830483	0.20669	0.189466	0.191526	0.103569	0.192668	0.14385	0.56727	0.277174	0.337037	0.135213	1.38687	1.17812	0.472879	0.0717157	2.26147	0.371679	0.17679	0.384617	0.136546	0.124925
PC(O-42:3)	854.7	8.6568	PC_O	NormPhase_positive	0.584703	0.596154	1.26158	0.557488	1.00973	0.950837	0.974527	45.555	0.737017	2.07096	0.369888	0.637618	0.672316	0.33548	0.671845	2.00863	27.5103	0.294355	0.587594	0.370189	0.679974	0.399064	0.432892	0.628799	0.272905	0.588653	0.511303	0.451487	0.364702	0.465121	0.468484	0.808121	0.48837	0.625167	0.363922	2.19275	1.75495	0.926567	0.356172	2.87043	0.823732	0.399808	0.841315	0.428417	0.427204
PC(O-42:4)	852.684	8.6558	PC_O	NormPhase_positive	0.96279	1.14927	1.37072	0.824615	1.17346	1.01327	1.25384	26.7901	1.12157	1.63694	0.856412	1.0494	1.18516	0.70445	0.959102	1.75703	12.9113	0.647704	0.975121	0.770815	1.08357	0.892687	0.94543	0.948453	0.650601	1.22225	0.714175	0.920672	0.708442	0.899833	0.894681	1.31247	1.07487	0.926721	0.877861	1.79842	1.25351	1.29397	0.743322	2.1687	1.01564	0.736447	1.23052	0.881383	0.848866
PC(O-42:5)	850.669	8.6369	PC_O	NormPhase_positive	1.11849	1.54901	1.43796	1.27143	1.60183	1.34958	1.87892	27.0178	1.45295	1.83953	1.06671	1.4192	1.68856	1.03941	1.15477	2.17683	11.9781	0.876861	1.204	1.23415	1.50342	1.16822	1.31445	1.39874	0.882372	1.73482	1.05208	1.34532	1.26207	1.21509	1.11698	2.02452	1.70623	1.15719	1.0188	2.21819	1.46343	1.51237	1.03943	2.5874	1.18194	0.886284	1.74703	1.06575	1.38062
PC(O-42:6)	848.653	8.6386	PC_O	NormPhase_positive	1.40182	1.77251	1.2275	1.58086	2.24724	1.65142	1.89576	14.3108	2.12882	1.6438	1.42455	1.72356	1.80936	1.79149	1.49335	1.93409	5.58786	1.65729	1.40768	1.84903	1.48225	1.85341	1.51471	1.58937	1.33995	2.11002	1.56157	1.35166	1.7534	1.44293	1.94719	2.26866	1.76398	1.22816	1.38656	2.65906	1.97164	2.17766	1.85491	1.94945	1.32485	1.38861	1.55589	1.30795	1.7534
PC(O-42:7)	846.637	8.6517	PC_O	NormPhase_positive	1.4855	1.43268	0.928398	1.57783	1.74528	1.71555	1.75301	4.44098	1.83683	1.38822	1.44834	1.47367	1.76678	1.87729	1.47666	1.51976	2.04372	1.74681	1.59719	1.6039	1.33308	1.78155	1.37797	1.7745	1.28855	1.76242	1.72697	1.06408	1.50535	1.50911	1.85172	1.55477	1.3803	1.14352	1.29607	1.82437	2.02572	1.7044	1.72325	1.47364	1.00183	1.27958	1.10758	1.18087	1.65709
PC(O-42:8)	844.622	8.6389	PC_O	NormPhase_positive	0.982829	1.04155	0.534929	1.32303	1.27241	1.43561	1.18569	1.76809	1.4003	0.977494	1.12532	1.09883	1.31887	1.27717	0.946051	1.03911	0.844221	1.26778	1.23923	1.26963	0.839185	1.54541	1.03618	1.26327	0.945902	1.15384	1.47127	0.895046	1.283	1.27947	1.60169	1.07167	0.956826	0.80701	0.995881	1.21749	1.48627	1.44216	1.29189	1.0333	0.740189	1.00852	0.678284	0.772191	1.16154
PC(O-42:9)	842.606	8.6389	PC_O	NormPhase_positive	0.359963	0.551439	0.28715	0.448854	0.632614	0.507875	0.495837	0.795232	0.497925	0.470369	0.50999	0.310555	0.460797	0.613437	0.27584	0.436467	0.413183	0.583395	0.492675	0.54775	0.371308	0.815095	0.453624	0.538773	0.44173	0.478275	0.647172	0.29915	0.654765	0.520126	0.791596	0.431584	0.510872	0.366559	0.398615	0.766646	0.779333	0.859285	0.678666	0.320465	0.316549	0.413557	0.309691	0.347621	0.555755
PC(O-44:3)	882.732	8.6225	PC_O	NormPhase_positive	0.0263254	0.0538524	0.114105	0.0565843	0.128313	0.154416	0.0618515	5.1331	0.049436	0.184223	0.0335733	0.0604701	0.114534	0.0147836	0.0179096	0.211068	2.52612	0.0198335	0.0653264	0.024841	0.0668953	0	0.0290803	0.0332012	0.0184655	0.0244985	0.0299111	0.0450656	0.0116994	0.0493101	0.0131209	0.110269	0.0606256	0.0236424	0.0222866	0.274015	0.176587	0.0689311	0.0242765	0.318435	0.0486198	0.0393611	0.0528303	0.0166566	0.0164334
PC(O-44:4)	880.716	8.5858	PC_O	NormPhase_positive	0.31982	0.416396	0.406048	0.423246	0.526037	0.508437	0.389595	11.412	0.33593	0.606565	0.340069	0.395236	0.584991	0.293301	0.355091	0.75291	5.77664	0.300407	0.40784	0.291676	0.354635	0.135885	0.273346	0.281904	0.344812	0.406312	0.19338	0.355732	0.292485	0.258786	0.288602	0.524409	0.444186	0.341614	0.281486	0.814626	0.538653	0.474593	0.289493	1.05496	0.293002	0.303206	0.351252	0.282464	0.315428
PC(O-44:5)	878.7	8.5838	PC_O	NormPhase_positive	1.05334	1.71443	1.5233	1.2774	1.73392	1.40162	1.62424	43.5298	1.39446	1.83148	1.00113	1.42967	2.00224	0.822915	1.02467	2.63043	18.5632	0.736273	1.05915	1.01269	1.15306	0.720929	1.31925	1.12884	0.807873	2.14907	0.668763	1.31685	1.15127	1.06547	0.921292	2.34905	1.64718	1.00735	0.870127	2.72903	1.34911	1.5836	1.13827	3.32047	0.998369	0.824034	1.8021	0.879687	1.16023
PC(O-44:6)	876.685	8.6002	PC_O	NormPhase_positive	0.84343	1.41764	0.989548	0.878473	1.5645	1.04901	1.29562	23.1179	1.4454	1.26806	0.810505	1.22316	1.13104	0.919758	0.798898	1.41212	7.71622	0.845524	0.790534	1.09971	0.996885	0.955038	1.17092	0.984066	0.923506	1.6401	0.731921	0.970318	1.15326	1.01606	1.04127	1.70931	1.47798	0.836676	0.856879	2.21719	1.25952	1.37407	1.18988	1.85439	0.872955	0.888929	1.31613	0.739406	1.10706
PC(O-44:7)	874.669	8.6032	PC_O	NormPhase_positive	0.534722	0.776775	0.490204	0.529431	0.854121	0.624098	0.705847	5.1636	0.745742	0.555991	0.617427	0.677068	0.577409	0.654387	0.465874	0.784266	1.97274	0.694187	0.46652	0.673818	0.561034	0.698439	0.640531	0.694916	0.558604	0.858189	0.622422	0.528569	0.682627	0.559312	0.713103	0.896557	0.81088	0.472798	0.525706	1.09264	0.784269	0.944135	0.702021	0.777398	0.421432	0.573503	0.612361	0.44864	0.632535
PC(O-44:8)	872.653	8.6021	PC_O	NormPhase_positive	0.327425	0.340222	0.187669	0.286144	0.466306	0.328261	0.317488	1.71115	0.385004	0.292931	0.272448	0.316177	0.365382	0.374111	0.255588	0.308657	0.642954	0.371772	0.292517	0.4326	0.296245	0.357799	0.338312	0.377446	0.289935	0.353056	0.325961	0.263063	0.310698	0.302471	0.478852	0.440119	0.388578	0.265328	0.249176	0.538412	0.447626	0.505493	0.382886	0.323294	0.23294	0.314875	0.278688	0.208273	0.304559
PC(O-44:9)	870.637	8.6016	PC_O	NormPhase_positive	0.105981	0.171052	0.0721925	0.105183	0.235569	0.114864	0.0998753	0.391202	0.157165	0.120127	0.135577	0.108858	0.0788181	0.187897	0.0814854	0.16297	0.151352	0.208745	0.105409	0.195914	0.0844116	0.113145	0.116776	0.14442	0.170479	0.141335	0.130641	0.0499532	0.125581	0.172903	0.228273	0.120287	0.167118	0.0625733	0.0970309	0.270288	0.166966	0.282455	0.175943	0.102902	0.0957216	0.135908	0.10639	0.0615311	0.128367
PC(O-46:5)	906.732	8.5497	PC_O	NormPhase_positive	0.183868	0.179346	0.167143	0.18369	0.274479	0.280869	0.193873	8.38396	0.184728	0.241453	0.145013	0.173871	0.226627	0.062605	0.115152	0.405926	3.29218	0.0878051	0.187495	0.119095	0.1425	0.0846833	0.121935	0.111192	0.0920295	0.206397	0.0704825	0.150025	0.0758442	0.107417	0.118435	0.352335	0.20646	0.105679	0.0926046	0.466915	0.184397	0.232608	0.096496	0.440304	0.101507	0.092999	0.190645	0.107616	0.13298
PC(O-46:6)	904.716	8.5491	PC_O	NormPhase_positive	0.210783	0.29037	0.254287	0.248393	0.360052	0.328228	0.249886	8.0533	0.24306	0.306586	0.204869	0.228198	0.35812	0.161524	0.187803	0.458308	2.68214	0.167012	0.222168	0.184195	0.203036	0.148805	0.22272	0.204269	0.199892	0.359291	0.144068	0.231213	0.171354	0.185312	0.212323	0.388039	0.307008	0.16694	0.192373	0.522734	0.263826	0.262797	0.180869	0.624982	0.188763	0.2209	0.299473	0.155244	0.197853
PC(O-46:7)	902.7	8.5497	PC_O	NormPhase_positive	0.183633	0.281032	0.236397	0.274696	0.305984	0.254883	0.251903	4.02351	0.289685	0.30166	0.176754	0.193327	0.310251	0.21992	0.131934	0.404122	1.38486	0.201245	0.245015	0.221749	0.203565	0.181267	0.216597	0.206016	0.165381	0.344604	0.211835	0.248105	0.201596	0.187664	0.277217	0.299084	0.413135	0.165058	0.238286	0.387185	0.300616	0.290019	0.209228	0.39875	0.157926	0.225508	0.262217	0.171878	0.200806
PC(O-46:8)	900.685	8.5642	PC_O	NormPhase_positive	0.113446	0.188309	0.125458	0.0998624	0.186601	0.0889877	0.142941	1.77754	0.153467	0.142067	0.0842741	0.129293	0.137058	0.0995034	0.0805329	0.167278	0.562655	0.123533	0.10642	0.185961	0.106353	0.110852	0.152223	0.12342	0.135295	0.194782	0.151485	0.131884	0.1434	0.118145	0.208513	0.197372	0.248787	0.126307	0.126967	0.264518	0.17154	0.188261	0.166927	0.197893	0.0725079	0.146322	0.16971	0.126188	0.129916
PC(O-46:9)	898.669	8.5673	PC_O	NormPhase_positive	0.0586544	0.0193821	0.00610885	0.0599095	0.0503824	0.0295677	0.0515566	0.344922	0.039947	0.0527334	0.0309992	0.0415206	0.0174322	0.0375378	0.0361356	0.0231679	0.0830665	0.0546131	0.0441949	0.0523852	0.0171064	0.0265691	0.0509713	0.0203817	0.0559711	0.0626638	0.0426732	0.0137472	0.043518	0.0404238	0.0647327	0.0352703	0.0674436	0.0341928	0.0335328	0.103536	0.0757466	0.0777832	0.0739731	0.0347656	0.0186653	0.0518554	0.0569785	0.00747908	0.0455375
PE(26:0)	606.415	7.5313	PE	NormPhase_negative	4.42749	4.15669	4.11612	6.45244	3.84463	4.91228	5.99778	4.98759	4.53368	4.37615	4.34215	4.93451	4.7851	4.13943	4.5444	5.20131	4.95353	4.28041	4.70169	4.04239	4.24952	4.85964	4.49222	4.85451	5.44012	5.61074	7.96567	4.76513	4.89185	4.44534	5.79278	5.29792	4.12761	4.51254	3.93815	4.43939	5.36655	4.01213	3.96031	5.45426	4.40891	4.47364	4.80396	4.69275	3.57283
PE(30:0)	662.478	7.3545	PE	NormPhase_negative	1.05352	0.994906	1.24142	1.40306	1.54289	1.2449	1.36617	1.43564	1.28529	1.13085	1.15621	1.05597	1.08841	1.19856	1.13425	1.04914	0.991654	1.01297	1.19147	0.898887	0.812511	1.04944	0.958892	1.07783	1.03708	0.858829	1.14874	0.981217	0.871505	0.907545	1.27463	1.40913	1.2715	1.33235	0.995716	1.07156	1.36107	1.24426	1.13371	1.23068	1.0389	0.895335	1.11145	1.00788	1.14176
PE(30:1)	660.462	7.3381	PE	NormPhase_negative	0.679195	0.583446	0.564677	0.655455	0.681223	0.647499	0.508726	0.833916	0.731155	0.500353	0.4989	0.382012	0.539302	0.481829	0.4647	0.205759	0.240457	0.287007	0.399081	0.262396	0.397392	0.423287	0.381201	0.521896	0.345007	0.213748	0	0.179006	0.141438	0.27386	0.744309	0.907718	0.928247	0.977583	0.502574	0.77826	0.413249	0.664425	0.53616	0.480887	0.642585	0.49462	0.6466	0.378153	0.600574
PE(30:1) [M+OOH]-	692.452	7.665	PE	NormPhase_negative	0.487608	0.503253	0.60839	1.00299	0.544745	0.706612	0.95996	0.799877	1.14067	0.618176	0.529088	0.696524	0.763697	0.616106	0.631358	0.620697	0.594172	0.624638	0.771752	0.56155	0.585595	0.642558	0.635152	1.49326	7.24271	0.769812	1.01762	0.625268	0.736621	0.645966	0.838496	6.49484	2.28998	0.584313	0.607885	0.635406	0.915653	0.581417	0.566118	0.653771	0.526091	0.66636	0.802235	2.83939	0.542645
PE(32:0)	690.509	7.2862	PE	NormPhase_negative	1.88426	1.72044	3.84073	1.8526	5.48499	2.02517	2.4181	2.3069	2.07814	1.25684	1.29922	1.83679	1.58044	1.94586	1.68104	0.846963	1.49073	1.12383	1.61857	1.46571	0.977483	1.1577	1.10163	1.34682	1.28884	1.61914	1.22888	1.36203	1.0458	1.96454	1.33707	1.40972	1.46745	1.5203	1.14607	1.69459	2.16133	1.58679	1.40087	1.35811	1.27532	1.09038	1.4571	1.23432	2.05737
PE(32:1)	688.493	7.2573	PE	NormPhase_negative	3.74555	3.94006	4.57898	4.32528	5.45961	3.79475	3.71227	4.75438	4.12683	3.17611	2.79958	3.01667	2.93486	3.44336	3.00252	2.11916	2.36622	2.43432	2.96276	2.46745	2.17316	2.6919	2.42398	2.99018	2.40053	1.7035	1.54026	1.66165	1.49056	2.03347	3.46644	4.24409	4.34983	4.37792	3.14425	3.92236	4.18745	3.80363	3.49987	3.4577	3.56272	3.16633	3.58881	2.43777	3.94741
PE(32:2)	686.477	7.2483	PE	NormPhase_negative	1.81781	1.81468	1.87414	2.17706	1.98821	2.21916	2.0223	2.74027	2.36692	1.97065	1.99652	1.87187	2.08594	2.32636	1.92492	1.22763	1.27236	1.28768	1.54013	1.26723	1.31401	1.59427	1.48244	1.63454	1.65943	0.831568	0.822337	0.909305	1.03988	0.938917	1.75961	2.3371	2.22768	2.11017	1.45348	2.54642	2.23557	2.723	2.04133	2.2449	1.50882	1.36276	1.49798	1.13558	1.57326
PE(33:0)	704.524	7.2595	PE	NormPhase_negative	0.180878	0.189646	0.239454	0.189628	0.45424	0.142161	0.186575	0.279883	0.215558	0.132767	0.150179	0.174827	0.177513	0.125729	0.147985	0.16695	0.0731104	0.12306	0.197524	0.122023	0.064669	0.0900068	0.080164	0.0727926	0.0720867	0.0415118	0.0146853	0.117191	0.0807032	0.0954462	0.12488	0.139676	0.144648	0.165398	0.11438	0.128216	0.252647	0.206294	0.119722	0.094832	0.147769	0.100516	0.137152	0.0727457	0.189847
PE(33:1)	702.509	7.2318	PE	NormPhase_negative	0.64227	0.658024	0.83084	0.666662	1.17455	0.8302	0.950789	0.882684	0.722537	0.54115	0.463133	0.485637	0.45572	0.647237	0.517578	0.340902	0.458595	0.358427	0.535376	0.390164	0.395514	0.52972	0.469342	0.595543	0.489968	0.489957	0.327465	0.302912	0.264487	0.420085	0.612176	0.672096	0.62376	0.611514	0.418229	0.541722	0.840287	0.655106	0.611195	0.628665	0.483402	0.347288	0.457524	0.306935	0.481478
PE(33:2)	700.493	7.2315	PE	NormPhase_negative	0.312009	0.284157	0.29159	0.413377	0.266943	0.422738	0.359799	0.481501	0.442901	0.200136	0.24279	0.406401	0.241268	0.386176	0.248664	0.23299	0.289637	0.221314	0.319952	0.273288	0.272177	0.334477	0.189478	0.328806	0.238418	0.132245	0.221072	0.160982	0.197094	0.120258	0.260719	0.285646	0.331357	0.267669	0.186729	0.436214	0.496155	0.433618	0.342105	0.423392	0.30225	0.162691	0.176701	0.173005	0.220587
PE(34:0)	718.54	7.2231	PE	NormPhase_negative	1.41195	1.70187	2.58842	2.33616	4.28622	1.87677	1.70594	2.41216	2.45691	1.88047	1.48256	1.56363	1.77643	1.88814	1.62253	1.22241	1.28668	1.37646	2.01276	1.67122	1.03083	1.31027	1.28337	1.47184	1.09843	1.09709	0.956731	1.42731	0.803436	1.66504	1.74268	1.65897	1.60857	1.74425	1.4947	1.75821	1.70368	1.84642	1.41131	1.50084	1.52462	1.50722	2.14649	1.67404	2.34883
PE(34:1)	716.524	7.1863	PE	NormPhase_negative	45.6149	40.5831	72.0348	43.4204	85.8265	40.7249	66.3129	43.6651	36.4903	29.8	27.8869	40.0822	27.6055	38.754	34.7571	19.7046	35.5225	23.7967	31.5226	27.0132	24.3548	30.6534	29.3539	29.5363	35.967	39.2654	31.7836	28.3942	22.6211	38.8886	35.0929	38.2948	31.1364	34.2322	27.1818	35.8282	55.6751	33.9843	33.0686	37.1	38.1821	30.1076	36.185	27.5501	37.8154
PE(34:2)	714.509	7.1775	PE	NormPhase_negative	60.6134	56.327	64.1593	70.6443	58.0282	54.2787	64.2807	61.2029	55.5826	60.9625	63.5179	66.9665	60.1886	68.6503	64.6844	48.3974	50.7975	48.415	54.8138	52.1277	46.2078	50.5271	49.6478	53.2501	53.169	47.1687	44.4325	40.4187	42.7457	46.199	53.3138	56.2826	49.8418	52.895	43.5379	62.3111	65.8394	64.0319	54.267	65.1742	50.4926	47.2079	50.8076	43.3093	48.3623
PE(34:3)	712.493	7.1672	PE	NormPhase_negative	3.29581	3.34755	3.60418	4.47141	2.55154	2.65555	2.56288	2.8436	2.47443	3.57724	3.12277	2.94128	2.47978	2.90237	2.90237	1.9826	2.01723	2.25469	2.17462	2.06264	2.57367	2.85193	2.64315	2.82377	3.01972	1.9205	1.9256	1.61032	1.50711	2.09409	3.393	3.69666	3.05854	3.07876	2.42867	2.77745	3.11875	2.75484	2.27797	2.88785	2.33052	2.22155	2.49787	2.07213	2.2451
PE(34:4)	710.477	7.1151	PE	NormPhase_negative	0.651315	0.576113	0.734341	0.789128	1.11	1.32353	1.39513	1.69467	1.28755	0.660113	0.765051	0.895518	0.711356	0.798075	0.71991	0.810053	0.864284	0.758323	0.890868	0.538592	0.826138	0.796853	0.713065	0.834626	0.624558	0.362195	0.54585	0.382721	0.398894	0.507991	0.875654	1.01506	0.82435	0.929976	0.576144	1.2837	1.25422	1.15626	1.22253	1.22344	0.721064	0.71734	0.614312	0.514058	0.6054
PE(35:1)	730.54	7.1514	PE	NormPhase_negative	1.16529	1.18867	2.47099	1.49371	4.1028	1.19104	2.13833	1.60391	1.30387	0.990121	0.965695	1.01305	0.964974	1.31562	1.07851	0.80648	0.962501	0.774724	1.15414	0.868772	0.797263	0.887407	0.862982	0.980637	1.06415	1.11374	0.994442	0.868359	0.804609	1.13789	1.23775	0.950802	0.972665	0.931345	0.982665	1.15388	1.59444	1.08319	1.18348	1.36755	0.974448	0.706354	0.975715	0.795846	0.945494
PE(35:2)	728.525	7.1417	PE	NormPhase_negative	5.20152	4.8082	5.32047	7.49904	4.5039	5.07282	5.52959	5.84756	5.5603	6.20293	5.5478	5.71777	5.07599	5.69366	5.46678	4.77762	4.19651	4.70619	4.7298	4.9553	4.28657	4.38108	4.25048	4.44692	5.48122	3.56799	4.13939	3.52856	4.49873	3.9875	4.43146	4.58213	4.64301	4.56643	4.41445	5.65994	5.35886	5.64493	4.95966	6.1213	3.4289	3.35172	3.62396	3.62743	3.1275
PE(35:3)	726.509	7.1737	PE	NormPhase_negative	0.127423	0.125465	0.167863	0.255821	0.147857	0.197856	0.188828	0.094912	0.177002	0.10828	0.204431	0.140346	0.151342	0.163608	0.204663	0.0221993	0.0654237	0.157173	0.123033	0.0679804	0.0648244	0.145436	0.0810476	0.0949911	0.15386	0.0550912	0.0896162	0.0367819	0.0676904	0.164735	0.107083	0.0870814	0.144248	0.135469	0.0928769	0.119173	0.154947	0.165759	0.148562	0.246817	0.0572645	0.0272978	0.108753	0.0443199	0.0515092
PE(36:0)	746.571	7.1705	PE	NormPhase_negative	0.227784	0.248302	0.0982149	0.150383	0.0437292	0.240626	0.178747	0.255734	0.326606	0.290504	0.394467	0.279191	0.311567	0.339596	0.260953	0.211881	0.22755	0.220189	0.204218	0.223864	0.19025	0.183084	0.127296	0.28743	0.247721	0.160744	0.161026	0.153403	0.135726	0.102891	0.33327	0.243874	0.32894	0.321289	0.246408	0.260401	0.315635	0.367091	0.320766	0.392855	0.164041	0.244304	0.292349	0.312707	0.25471
PE(36:1)	744.555	7.1125	PE	NormPhase_negative	20.7228	20.9914	71.2225	31.3868	151.84	22.9208	30.8153	34.4183	23.7673	20.7874	20.5706	21.1702	17.2002	26.444	21.7944	17.889	18.0034	14.9299	31.2215	20.5014	17.2286	18.4353	20.3874	17.6832	18.8663	22.3364	21.1816	25.7076	17.2436	31.4306	28.8028	24.393	20.6723	22.025	22.518	23.3801	27.0376	18.7356	23.6095	23.2365	22.5474	21.5964	23.5228	19.7669	22.3779
PE(36:1) [M+OOH]-	776.544	7.8718	PE	NormPhase_negative	0	0	0	0	0	0	0	0	0	0	0	0	0	0	0	0	0	0	0	0	0	0	0	0	0	0	0	0	0	0	0	0	0	0	0	0	0	0	0	0	0	0	0	0	0
PE(36:2)	742.54	7.1002	PE	NormPhase_negative	367.119	349.835	370.753	513.689	275.019	367.289	400.628	405.221	361.447	454.777	452.904	457.33	433.186	464.546	461.196	415.008	360.349	392.423	385.387	391.456	333.561	360.569	353.495	377.41	401.661	312.355	385.631	316.672	400.395	335.289	472.624	435.9	382.606	425.343	405.526	417.033	435.338	438.938	378.467	486.889	376.235	387.154	406.475	415.424	341.908
PE(36:2) [M+OOH]-	774.53	7.4208	PE	NormPhase_negative	0.1882	0	0.0597365	1.013	0.0394385	4.37243	0.247112	0	0.0234456	0.0329953	0	0.645963	0.0169245	0.0277977	0.0922072	0	0.033085	0.150236	0	0.0168784	0.0329404	0.038218	0.0201373	0.0122419	0.291263	0	0.0641438	0	0.0445061	0.171035	0.0463814	0.227683	0.15075	0.143576	0.049873	0.0224678	0.0458026	0	0.0315448	0.0804391	0.0179624	0	0	0.0182308	0
PE(36:3)	740.524	7.0766	PE	NormPhase_negative	112.094	99.0293	112.362	140.362	66.6455	81.8196	95.3153	95.9218	79.2468	129.993	107.086	102.746	105.698	108.915	107.249	58.7846	58.0724	57.4461	62.285	61.4457	82.0224	92.8347	88.6898	101.287	100.509	72.2984	89.8587	68.5216	74.9979	71.0475	109.384	117.77	94.3623	106.305	76.2206	109.155	107.395	110.381	84.2806	114.105	81.2382	77.7975	86.0878	68.2517	71.6792
PE(36:4)	738.509	7.0339	PE	NormPhase_negative	46.5869	37.6352	49.5219	51.7898	53.4934	57.2861	77.6843	60.9245	49.2423	40.7954	48.4049	54.8322	45.5202	55.8207	51.3678	45.7198	53.0887	40.7495	49.7206	37.8321	40.2656	42.4711	37.853	41.2725	44.8406	44.2767	49.9186	35.9694	33.4958	40.3525	50.1978	50.7059	39.4731	45.4473	31.7436	51.4119	59.442	47.41	44.2618	55.7678	46.361	41.4782	44.0966	36.4624	35.5185
PE(36:5)	736.494	7.0151	PE	NormPhase_negative	2.03348	1.42565	1.79856	2.30469	1.82259	3.16201	3.19114	2.3052	1.76297	1.73918	2.18835	2.64	2.43441	2.58701	2.89672	2.36401	2.67735	2.25886	2.71554	1.74124	2.25966	2.11975	1.96969	2.16017	2.21718	1.74793	2.17758	1.48679	1.09391	1.77646	2.20648	2.38603	1.64007	2.14432	1.32552	2.49828	2.66454	2.33204	2.01236	2.39494	1.78478	1.53058	1.64708	1.35547	1.38632
PE(37:2)	756.555	7.0687	PE	NormPhase_negative	0.732718	0.670083	0.907434	1.2692	0.969397	1.0387	1.12259	1.05784	0.93856	1.03686	0.871494	0.966727	0.841687	0.886528	0.946941	0.622287	0.669457	0.629089	0.739108	0.68582	0.841788	0.911051	0.770184	0.885242	0.884018	0.617056	0.673597	0.675493	0.566321	0.701979	0.941141	0.847212	0.763027	0.805227	0.692979	1.08499	1.04672	0.915528	0.859838	1.11994	0.707398	0.732656	0.800184	0.686409	0.660161
PE(37:2) [M+OOH]-	788.544	7.1417	PE	NormPhase_negative	0.249465	0.301171	0.318146	0.48841	0.0885111	0.0658285	0.0359373	0.499281	0.39132	0.197058	0.571881	0.165704	0.104031	0.159998	0.0834186	0.401473	0.0741306	0.384183	0.102896	0.489283	0.289631	0.2349	0.194106	0.225425	0.0743576	0.198556	0.0584824	0.105194	0.32169	0.191087	0.630556	0.18129	0.331411	0.492999	0.18858	0.292901	0.336969	0	0.476265	0.411625	0.405333	0.375731	0.493193	0.555608	0.214061
PE(37:3)	754.54	7.0415	PE	NormPhase_negative	0.66527	0.633661	0.663408	1.23239	0.592349	0.675956	0.854343	0.781045	0.773705	0.744757	0.724113	0.742827	0.800079	0.863465	0.651677	0.22069	0.327112	0.423466	0.529433	0.540731	0.621935	0.682641	0.602378	0.640524	0.66867	0.491973	0.813709	0.442094	0.468673	0.476899	0.639474	0.754639	0.540334	0.532744	0.455696	0.653902	0.856884	0.698905	0.622327	0.713557	0.506147	0.501074	0.582746	0.442812	0.402981
PE(37:4)	752.524	6.9825	PE	NormPhase_negative	5.94502	4.9996	5.79111	7.72573	6.5752	8.24838	9.33274	8.49733	7.18368	6.89395	6.38137	6.21875	6.16834	6.20724	6.29029	6.11645	5.51314	5.53068	5.66081	4.67689	5.88081	5.62616	4.82187	5.79898	5.93484	4.33946	6.03275	3.99613	4.20692	4.1164	6.42936	6.03094	4.76444	5.44257	4.17933	6.99532	7.6584	6.60718	6.26508	7.4161	3.62439	3.75747	4.05895	4.00943	3.04058
PE(38:1)	772.587	7.052	PE	NormPhase_negative	0.314149	0.341103	1.22471	0.638881	1.82046	0.385444	0.59587	0.67036	0.421455	0.463732	0.335213	0.30568	0.28158	0.433245	0.433774	0.20306	0.234114	0.213302	0.268036	0.22692	0.367792	0.363003	0.271046	0.300219	0.215373	0.311413	0.384246	0.384728	0.176145	0.489105	0.680993	0.383344	0.356744	0.431532	0.40019	0.484667	0.295083	0.239839	0.378567	0.410376	0.392352	0.261388	0.364502	0.215913	0.370804
PE(38:2)	770.571	7.028	PE	NormPhase_negative	1.36168	1.10952	3.68503	2.2184	5.6822	1.29948	1.76254	1.69713	1.24958	1.29241	1.22514	1.29543	0.947016	1.41992	1.3554	0.886005	0.945146	0.699479	1.29539	0.986676	1.15291	1.29465	1.15641	1.22312	1.36907	1.29582	1.45908	1.3686	1.0192	1.60248	1.7167	1.61717	1.21563	1.58245	1.22815	1.40048	1.64391	1.33479	1.26001	1.51491	1.37158	1.1729	1.29849	1.09605	1.00075
PE(38:2) [M+OOH]-	802.56	7.2224	PE	NormPhase_negative	0.0347316	0.0215218	0.0161335	0	0.0108137	0.0480964	0.0423686	0.135603	0.188898	0.311792	0.129436	0.0220693	0.110355	0.0178308	0.0383533	0.3188	0.0785633	0.176448	0	0.0550371	0.0991826	0.185091	0.0966812	0.0816671	0.0894159	0	0.0838242	0.0131255	0.0520697	0.0229053	0.323822	0.127274	0.154029	0.0373634	0.0801254	0.214288	0.214449	0	0.418649	0.112717	0.212358	0.32927	0.165137	0.209882	0.290293
PE(38:3)	768.555	6.9982	PE	NormPhase_negative	12.6701	11.9732	15.4888	20.5183	12.8699	10.3644	13.6177	11.8997	11.6275	14.666	15.6328	20.3207	16.9962	19.6468	19.1433	13.1208	12.0402	11.2269	12.1889	12.1783	10.504	10.0041	9.65516	10.2217	13.0886	11.5357	14.0599	11.2248	11.8754	65.0267	13.1015	11.6192	9.58246	11.0903	12.9508	12.6255	13.4217	11.2513	10.938	15.2969	14.9598	14.3022	14.2202	15.6512	11.573
PE(38:4)	766.54	6.9253	PE	NormPhase_negative	932.298	859.822	952.901	1281.28	694.446	998.61	1056.08	1121.97	911.997	1319.18	1019.79	1016.63	1100.83	994.293	1066.67	1013.72	935.937	938.146	944.949	811.477	924.08	932.113	849.48	975.438	1028.53	744.951	1076.23	674.954	740.152	639.95	1166.79	1149.14	901.324	1061.81	771.069	1158.83	1198.18	1099.34	941.11	1255.95	748.519	797.534	895.299	875.161	664.143
PE(38:4) [M+OOH]-	798.53	7.2862	PE	NormPhase_negative	2.17462	1.4239	0.962352	2.25928	0.480458	10.5866	2.23243	0.495469	0.34195	0.855513	0.606936	2.00011	0.56043	0.51917	1.44777	0.706766	1.00093	1.21131	0.481561	0.752159	0.545167	0.637912	0.377041	1.19277	2.42819	0.491231	0.92945	0.0862703	0.29244	1.52697	0.755556	2.33001	1.43067	1.167	0.540299	0.838339	1.62204	0.668074	0.928308	1.2696	0.655446	0.792883	0.480101	0.97059	0.384867
PE(38:5)	764.524	6.8964	PE	NormPhase_negative	100.755	87.6935	103.66	124.345	79.7638	99.0931	113.424	114.101	89.06	127.112	115.672	118.031	125.511	117.204	122.658	82.0399	80.5339	77.4033	78.507	71.5686	94.2855	95.9731	86.1634	101.091	108.623	70.332	100.075	61.2684	63.7747	60.5245	115.657	119.115	93.5342	110.027	75.2586	116.935	126.436	109.448	92.1905	125.145	72.4367	72.6766	78.4527	68.5597	59.8566
PE(38:5) [M+OOH]-	796.514	7.2956	PE	NormPhase_negative	0.552819	0.221287	0.199034	0.454111	0.104976	3.42116	0.531053	0.0492802	0.10355	0.128123	0.0422296	0.357231	0.0432684	0.0507031	0.245768	0.0313235	0.13673	0.191282	0.0124686	0.095703	0.12559	0.0680059	0.0263521	0.166518	0.921827	0.0490889	0.203325	0.0212788	0.0343984	0.408084	0.0696131	0.804783	0.428609	0.19687	0.0383119	0.157176	0.423144	0.0889356	0.0993563	0.216093	0.064228	0.0854529	0.0283001	0.264487	0.0437808
PE(38:6)	762.509	6.8958	PE	NormPhase_negative	11.4225	9.74571	12.2525	13.6491	14.9584	16.3388	21.1123	18.2154	13.1999	11.5559	14.3694	15.6926	15.6823	15.697	15.6157	12.2349	14.5403	12.1126	13.4378	10.6656	10.6937	11.0396	9.56787	11.3365	11.8817	13.6388	17.6309	10.8425	9.43227	11.7724	14.2839	14.5467	10.7528	11.6679	8.36152	13.9384	16.2773	12.1224	11.2877	14.2391	10.8726	10.1299	11.867	9.4818	8.026
PE(39:4)	780.555	6.8516	PE	NormPhase_negative	2.95772	2.88716	3.15431	4.22344	2.34666	3.30017	3.45783	3.73308	3.23243	4.52014	3.02291	2.98448	3.2019	3.07289	3.15072	2.62547	2.40224	2.16224	2.30258	2.40563	2.75047	2.80092	2.29449	3.05864	2.81613	1.98432	2.65471	1.58769	1.66911	1.66047	2.73206	3.12044	2.31203	2.78303	2.22565	3.8543	3.84433	3.75512	3.15432	4.07981	2.15421	1.89759	2.22534	1.98583	1.69055
PE(39:5)	778.54	6.8476	PE	NormPhase_negative	1.16434	0.902337	1.05105	1.5529	1.1587	1.39276	1.60887	1.68873	1.31562	1.34321	1.1821	1.47189	1.26391	1.217	1.30811	0.729195	0.682894	0.651805	0.703701	0.645969	1.04012	1.0213	0.615932	0.9693	1.1744	0.397402	0.923753	0.571518	0.564273	0.426567	1.16563	1.12102	0.867147	1.02554	0.654473	1.40829	1.35821	1.00452	0.946486	1.28389	0.642517	0.95118	0.806582	0.784585	0.695892
PE(39:6)	776.524	6.8896	PE	NormPhase_negative	0.139674	0.215325	0.217987	0.0978071	0.513087	0.25254	0.495387	0.630383	0.360431	0.131009	0.269582	0.169557	0.344001	0.18096	0.255865	0.492758	0.247571	0.2666	0.296532	0.305273	0.121148	0.110979	0.133179	0.0452553	0.163611	0.130233	0.350928	0.224797	0.0533304	0.201619	0.273951	0.254668	0.106102	0.188775	0.072796	0.109676	0.170057	0.249325	0.238167	0.124848	0.216917	0.158947	0.319144	0.176883	0.120466
PE(40:2)	798.602	6.9418	PE	NormPhase_negative	0.26669	0.229453	1.00488	0.646584	1.24424	0.462726	0.278627	0.378349	0.3189	0.287847	0.213587	0.109407	0.248501	0.341153	0.387527	0.0774062	0.0901992	0.0945862	0.275854	0.151666	0.224831	0.140611	0.101455	0.18816	0.164044	0.246095	0.55338	0.200412	0.282683	0.377134	0.798093	0.563851	0.41098	0.658392	0.432774	0.605798	0.653892	0.530272	0.681418	0.654902	0.438871	0.363624	0.47971	0.210533	0.395323
PE(40:2) [M+OOH]-	830.591	7.1646	PE	NormPhase_negative	0.040292	0.0217001	0	0.0233988	0.0122269	0	0	0.110398	0.188333	0.242076	0.0366316	0	0.0669128	0.0743347	0.0145119	0.19521	0.0465135	0.102323	0	0.0221196	0.0663756	0.116938	0.0694296	0.0150825	0.0466243	0.0112795	0.118807	0.0315399	0.122111	0.024883	0.418526	0.110608	0.0424528	0	0.0150535	0.0564796	0.0997551	0	0.376162	0.0440379	0.10778	0.169518	0.107536	0.113581	0.148917
PE(40:3)	796.587	6.9262	PE	NormPhase_negative	0.727699	0.235585	0.429344	0.291148	1.31866	0.756839	1.22604	0.94467	0.69887	0.14586	0.4589	0.576514	0.513901	0.843823	0.682623	0.0844558	0.0924571	0.105306	0.233961	0.155279	0.375454	0.417913	0.250562	0.194843	0.317839	0.788656	0.801674	0.760489	0.439426	0.69002	1.22363	0.624683	0.604946	0.75862	0.632777	0.925246	0.861904	0.478264	1.12591	0.970472	1.01095	0.694918	0.757675	0.386446	0.588297
PE(40:3) [M+OOH]-	828.575	7.1432	PE	NormPhase_negative	0.011625	0	0	0.024066	0.0186261	0.0598837	0.0472712	0.143291	0.0626545	0.192753	0.0734248	0.0793274	0.0155427	0	0.0298087	0.1619	0	0.119327	0.0133272	0	0.0855629	0.169077	0.0856784	0.0619898	0.0456837	0.0483249	0.0928529	0.0284574	0.110329	0	0.365389	0.0222658	0.0632785	0.0110204	0.0648274	0.0552434	0.146529	0	0.349118	0.121693	0.132561	0.16622	0.0884297	0.0838093	0.28581
PE(40:4)	794.571	6.8315	PE	NormPhase_negative	12.5274	12.1742	14.2507	18.7165	13.7065	11.4468	17.2291	12.9969	12.6414	17.3356	15.7124	19.5817	16.8091	17.7467	18.3708	11.5002	10.3873	10.6764	10.3979	10.648	10.0851	9.11953	9.05686	9.17261	12.3148	8.70907	10.9456	8.83079	10.0341	10.4359	16.024	14.4981	12.3592	14.1826	15.8921	12.8603	12.9758	11.2016	10.1619	16.2865	12.4636	12.6377	12.9775	14.4882	9.84087
PE(40:4) [M+OOH]-	826.561	7.0234	PE	NormPhase_negative	0.0446949	0.183576	0	0	0	0.0444264	0.0216912	0	0.0387489	0.0928418	0.528401	0.104328	0.0978239	0.0863856	0.0731208	0.0253577	0.043882	0.0504308	0.123195	0	0.0391309	0.172335	0.151573	0.0658455	0.216036	0	0.0236577	0.0278333	0.041078	0.0405306	0.0526136	0.225004	0.0325609	0.0515858	0.0246848	0.0702541	0.0182677	0	0.104421	0.135913	0	0.271888	0.0826139	0.0409184	0.0483463
PE(40:5)	792.555	6.8003	PE	NormPhase_negative	50.404	47.0404	51.6365	75.7149	52.088	59.2068	83.1901	67.2275	65.1802	62.826	62.596	74.936	67.3301	72.6077	68.3395	54.0701	44.6239	51.059	47.5194	47.8577	32.1832	29.5773	28.1944	28.4272	35.5183	33.8361	43.1081	32.4715	33.924	37.3076	58.8497	54.4709	47.9154	53.918	54.6655	54.3921	50.9017	45.3174	42.0723	60.9164	50.431	54.8163	53.3399	52.6047	40.3606
PE(40:5) [M+OOH]-	824.546	7.1682	PE	NormPhase_negative	0.61421	0.568562	0.661847	0.604048	0.432699	1.26255	1.11751	0.993065	3.75345	0.506813	0.496947	0.811378	0.648204	0.466443	0.62453	0.565968	0.406402	1.02498	1.09062	1.02585	0.506763	0.504379	0.513844	4.05563	23.2237	0.471749	0.0752521	0.183921	0.326762	0.472774	0.78021	28.2148	11.3947	0.551262	0.403447	0.700641	1.59652	0.574182	0.703023	0.744646	0.482233	0.460491	1.23509	8.26912	0.360249
PE(40:6)	790.54	6.7764	PE	NormPhase_negative	113.098	107.552	111.759	159.516	118.309	162.072	174.548	188.717	145.091	149.297	168.954	162.067	170.393	162.467	150.784	202.644	159.268	193.69	176.957	171.285	84.3429	82.0105	74.1582	78.7589	88.223	110.507	143.326	100.512	108.874	106.385	162.116	166.522	134.542	154.145	119.11	135.93	133.17	127.086	107.327	144.358	140.422	140.119	154.516	135.074	116.833
PE(40:6) [M+OOH]-	822.53	7.214	PE	NormPhase_negative	0.284763	0.107046	0.105724	0.166952	0.0293149	1.26496	0.297559	0.0490391	0.433502	0.0741431	0.0177014	0.279114	0.0291664	0.0778137	0.193682	0.0905633	0.183721	0.163366	0.0924405	0.105081	0.0132001	0.03198	0.0357682	0.423064	2.75973	0.0393534	0.0689909	0	0.0436851	0.209178	0.0693387	3.07684	1.19494	0.135241	0.0892733	0.0728279	0.329125	0.0356725	0.0851	0.0784118	0.0561834	0.159853	0.117105	0.764478	0.0973514
PE(40:7)	788.525	6.7479	PE	NormPhase_negative	11.7116	9.79859	12.7425	13.4224	15.6941	16.5607	20.9467	21.1862	15.0968	12.702	15.9488	15.1384	15.9677	15.9273	14.9128	12.3675	11.8907	11.9294	12.6196	12.8359	8.08863	9.12126	7.68788	8.89281	8.2818	10.7007	14.29	9.21189	7.99034	10.3377	16.6426	17.3062	14.0921	13.94	9.48074	14.8602	14.7392	13.4498	11.4923	13.3714	13.0142	12.4413	13.6989	9.99813	10.6871
PE(40:8)	786.509	6.7288	PE	NormPhase_negative	1.15527	1.24221	1.47575	1.32796	1.85331	2.77769	2.65459	2.44989	2.02265	0.678566	2.53722	2.12952	2.67165	2.33576	2.3253	1.2886	1.43347	1.74288	1.39763	1.42961	0.764545	0.843159	0.470601	0.657325	0.838981	1.29706	1.32212	0.944966	0.49731	1.0937	1.59158	1.82458	1.06166	1.42644	0.737272	1.69157	2.03517	1.82701	1.08147	1.50621	1.27734	1.44162	1.65872	1.00421	0.707021
PE(41:6)	804.555	6.7237	PE	NormPhase_negative	0.465888	0.329708	0.43677	0.358064	0.226248	0.451842	0.573916	0.830354	0.487374	0.697366	0.573373	0.487543	0.65251	0.65953	0.365505	0.639875	0.379408	0.60449	0.340008	0.525887	0.213437	0.15782	0.118884	0.170715	0.246317	0.302521	0.229139	0.132285	0.267575	0.215568	0.532045	0.343216	0.421683	0.452171	0.352913	0.531005	0.458592	0.521424	0.192707	0.350817	0.438263	0.281802	0.377166	0.296519	0.335967
PE(41:6) [M+OOH]-	836.545	7.1417	PE	NormPhase_negative	1.07553	1.02173	0.761805	2.03314	0.230101	1.62958	1.08133	0.737058	0.551833	1.78377	0.631528	1.18579	1.0434	0.650045	0.923061	1.41221	0.689833	0.868267	0.4035	0.811569	0.957873	1.07178	0.607229	0.834688	0.730678	0.465863	0.528386	0.443477	0.595289	0.560313	1.49869	1.30372	1.21051	1.09935	0.785379	1.44075	1.6187	0.133585	1.72817	1.54838	1.06587	1.2922	1.72633	1.62507	0.924271
PE(42:10)	810.51	6.6253	PE	NormPhase_negative	0.452244	0.240179	0.665184	0.510669	0.802359	0.40955	0.757353	0.661508	0.520793	0.457546	0.576103	0.669868	0.581222	0.599577	0.931989	0.410483	0.75551	0.49787	0.300336	0.436986	0.319309	0.467942	0.327731	0.395907	0.615786	0.457869	0.553443	0.334139	0.335257	0.3998	0.293408	0.378538	0.287731	0.399717	0.373695	0.587251	0.883081	0.537636	0.309673	0.406129	0.282686	0.464309	0.292778	0.367004	0.29783
PE(42:10) [M+OH]-	826.505	6.9513	PE	NormPhase_negative	0.257414	0.75486	0.211305	0.300217	0.532645	0.161383	0.550701	0.250796	0.749285	0.997429	0.173777	0.121148	0.26481	0.205686	0.281529	1.28713	0.232601	0.161629	0.207614	0.583922	0.902666	0.352442	0.429736	1.04101	0.211642	0.230838	0.769865	0.194658	0.247114	0.306794	1.39785	0.352796	0.597519	0.229397	0.148125	0.949675	0.296973	0.200965	0.138868	0.441651	0.718006	0.804805	0.204716	0.872611	0.592502
PE(42:4)	822.603	6.7077	PE	NormPhase_negative	1.80505	1.41054	1.58566	1.81216	1.89285	1.61024	1.8927	2.35448	1.70599	2.069	1.55846	1.7597	1.35314	1.88079	1.9116	0.879256	0.527125	0.570768	0.86205	0.929399	0.980607	0.941046	0.848484	0.797448	0.912438	1.03494	1.40514	1.14605	0.871132	0.97431	3.56947	2.72592	2.60191	2.99595	2.1396	3.53558	3.06505	2.8425	3.52005	3.59429	3.06686	2.29199	2.53879	1.59321	2.27969
PE(42:5)	820.587	6.7014	PE	NormPhase_negative	4.2396	1.88727	2.79477	3.50657	7.17217	5.21314	8.27328	7.73316	7.12446	2.09433	2.73503	3.52829	2.22846	4.59856	3.71699	1.19155	1.10475	0.77339	1.23386	1.09428	3.45063	3.46414	1.94527	2.57614	1.50327	3.04487	3.66909	2.68235	2.26286	3.03741	7.43029	3.96402	5.05232	4.8999	3.59578	9.90082	5.76852	5.7739	9.1752	8.91723	7.03064	5.42248	5.33544	2.39139	5.08259
PE(42:6)	818.571	6.6972	PE	NormPhase_negative	1.42502	0.816348	1.17004	1.32799	1.99619	1.67807	2.25096	2.23473	1.78021	0.900821	1.57749	1.58817	1.18501	1.9446	1.56578	0.645726	0.57599	0.637172	0.68774	0.675298	1.3539	1.08405	0.905648	1.15556	0.767333	1.12375	1.14386	0.915919	0.929513	1.04835	2.21253	1.72575	1.56653	1.71289	1.42653	2.4836	1.70275	1.69707	2.19177	2.18892	2.42095	1.95209	1.76006	1.21806	1.75433
PE(42:6) [M+OOH]-	850.561	6.7654	PE	NormPhase_negative	0.0884016	0.526394	0.0534533	0.0277916	0.0490678	0	0.530423	0.0355806	0.230345	0.139541	1.1716	0.151324	0.152043	0.234095	0.112085	0.0379842	0.239096	0.344223	1.3006	0.124154	0.613168	0.625432	0.94109	0.430604	0.613373	0.10427	0.0847509	0.395044	0.463853	0.108649	0.504919	0.58136	0.0645723	0	0.20048	0.5392	0.181707	0	0.702253	0.427371	0.139419	1.0283	0.208119	0.293322	0.116966
PE(42:7)	816.556	6.6717	PE	NormPhase_negative	1.68035	0.918291	1.2864	1.26185	2.4011	1.93032	2.81955	2.93562	2.37225	0.986214	1.54401	1.76259	1.36762	2.15124	1.51255	0.617702	0.31046	0.520635	0.596565	0.564783	1.15876	1.14053	0.901542	1.26762	0.493736	1.36806	1.46844	1.17691	0.959348	1.30375	2.18349	1.27929	1.75085	1.87042	1.2898	2.76236	2.09805	1.72693	2.38874	2.52155	2.63569	1.93364	2.03789	1.04554	1.55576
PE(42:8)	814.54	6.6558	PE	NormPhase_negative	2.17186	0.595278	1.09253	1.22721	5.08173	3.1045	5.33663	5.20533	4.48837	0.440333	1.72185	2.00018	1.00739	2.70237	2.25584	0.429951	0.459213	0.240243	0.685727	0.35707	2.29546	2.68614	1.39974	1.95203	0.801969	1.77217	1.63175	1.42862	0.897292	1.6346	3.79363	1.69253	2.19953	1.97371	1.57704	4.82391	2.75242	2.52928	3.88404	3.9261	3.6535	3.03306	2.66952	1.32789	2.56173
PE(44:4)	850.634	6.6392	PE	NormPhase_negative	1.14464	0.719041	0.957181	1.09915	1.36977	1.17011	1.40358	1.57778	1.44054	1.21634	1.08119	1.32982	1.03687	1.54039	1.26944	0.663613	0.485545	0.477934	0.656127	0.649442	0.549639	0.489055	0.320173	0.443822	0.408308	0.601026	0.683751	0.650598	0.429025	0.651989	2.48901	1.61451	1.96538	2.0549	1.4669	2.77633	2.03658	2.20051	2.52659	2.73542	2.03279	1.50154	1.59427	1.04531	1.58177
PE(44:5)	848.618	6.6512	PE	NormPhase_negative	3.83049	1.35167	1.86517	2.82038	6.62454	5.0651	8.10415	7.47152	7.47327	1.48953	2.52149	3.01095	1.83491	4.27545	2.79507	1.04815	0.899846	0.954171	1.11911	0.98919	2.2569	2.06156	1.54175	2.01337	0.963842	2.03468	2.56244	1.95594	1.7797	2.28656	5.80745	3.12212	4.13584	4.68665	3.09184	8.42876	4.76911	4.90578	7.7525	7.50376	6.2929	4.65768	5.17128	2.49175	4.78591
PE(44:6)	846.602	6.6379	PE	NormPhase_negative	1.23387	0.329069	0.586711	0.700925	2.08654	1.82728	2.63565	2.59221	2.56189	0.32588	0.908258	1.19833	0.216715	1.80551	1.1189	0.222802	0.207453	0.206792	0.373537	0.271125	0.868068	0.780254	0.577492	0.468581	0.374464	0.832572	0.7087	0.800861	0.645521	1.00265	2.53966	1.07272	1.63332	1.47163	1.19092	2.60245	1.73171	1.57438	2.57341	2.51865	2.17993	1.66864	1.76197	0.793144	1.63704
PE(44:6) [M+OOH]-	878.592	6.7022	PE	NormPhase_negative	0.143948	0.218352	0.023503	0	0	0	0.255935	0	0.0797723	0.0961371	0.924145	0.117913	0.155746	0.176013	0.0844046	0.0225961	0.279255	0.215207	0.905424	0	0.362203	0.452362	0.739668	0.243526	0.650193	0.268442	0.0805277	0.456667	0.400844	0.32077	0.173174	0.332892	0.0903016	0	0.310528	0.192048	0.0325052	0.0456916	0.519027	0.254797	0.0442834	0.755402	0.0829172	0.108355	0.0425461
PE(44:7)	844.587	6.6217	PE	NormPhase_negative	1.13017	0.291902	0.504778	0.692164	2.96993	2.06082	3.0402	3.26282	3.20243	0.162285	0.944739	1.20789	0.6826	1.87853	1.3527	0.402349	0.280372	0.16184	0.375939	0.323445	0.647702	0.779346	0.532626	0.541261	0.234615	1.00662	0.939469	0.829124	0.630893	1.07037	2.59317	1.16095	1.83906	1.79627	1.18811	3.39099	1.50252	1.8346	2.90805	2.26687	2.80584	2.15766	2.11926	0.742416	2.02498
PE(44:7) [M+OOH]-	876.577	6.6903	PE	NormPhase_negative	0.122438	0.322178	0.0651655	0	0	0	0.349426	0	0.0939133	0.0783902	0.931585	0.0711848	0.157344	0.226348	0.0939495	0	0.218542	0.130034	0.679122	0.0201674	0.348183	0.40365	0.75145	0.222221	0.365989	0.116543	0	0.375718	0.220073	0.251809	0.21686	0.230321	0.145258	0	0.210076	0.468203	0.0264141	0	0.319905	0.282278	0.148398	0.751476	0.0396057	0.153121	0.126427
PE(44:8)	842.571	6.6201	PE	NormPhase_negative	1.31533	0.356871	0.645185	0.430142	3.04513	2.11395	3.10973	3.3292	2.81051	0.125291	1.03746	1.12854	0.575017	1.80461	1.04319	0.348517	0.237166	0.199641	0.327343	0.336657	1.31343	1.59998	0.844441	1.25617	0.541085	0.978951	0.902358	0.843622	0.688633	1.04535	1.9897	0.864857	1.41712	1.48436	0.971301	3.56847	1.60488	2.02383	3.06268	2.55239	2.65564	1.92428	2.15844	0.795087	1.87474
PE(44:9)	840.556	6.6024	PE	NormPhase_negative	0.341991	0.01422	0.0448768	0.113706	1.35801	0.816058	1.24904	1.53008	1.358	0	0.57638	0.540683	0.336013	0.933705	0.548097	0.0732047	0.0431061	0.0624793	0.111617	0.120888	0.579564	0.811457	0.351556	0.429629	0.186043	0.520425	0.336316	0.498074	0.223655	0.463871	0.746755	0.257088	0.380807	0.501219	0.395303	1.50381	0.737311	0.701433	1.02192	1.19033	1.26874	0.9146	0.75013	0.0843315	0.796204
PE(O-28:1)	618.451	7.3668	PE_O	NormPhase_negative	0.322849	0.440549	0.354359	0.258097	0.160576	0.0584007	0.118415	0.190774	0.236193	0.481052	0.359499	0.224371	0.276288	0.250684	0.33503	0.262858	0.21239	0.214625	0.191242	0.232372	0.22484	0.346896	0.308672	0.403804	0.276667	0.0936545	0.0474375	0.132809	0.142269	0.0697947	0.242152	0.420727	0.444378	0.333743	0.184035	0.321356	0.248367	0.405088	0.346031	0.222716	0.193093	0.241334	0.290596	0.229012	0.261374
PE(O-30:1)	646.482	7.2977	PE_O	NormPhase_negative	1.5074	2.20143	1.92209	2.02108	1.28297	1.57334	0.965062	1.71885	1.68004	2.79198	1.29443	1.33585	1.67788	1.36047	1.41437	1.26681	1.37866	1.74015	1.29138	1.47256	1.66772	1.95932	1.55475	2.0601	1.71292	0.747677	0.567219	0.822065	0.836437	0.779767	1.48346	1.99155	2.07485	2.46002	1.46202	1.48854	1.92601	2.25036	1.79291	1.5736	1.15739	1.15954	1.29795	1.47023	1.51687
PE(O-30:2)	644.467	7.2765	PE_O	NormPhase_negative	0.531244	0.549501	0.571365	0.485163	0.39304	0.525542	0.304624	0.521133	0.470312	0.568522	0.43615	0.468803	0.471275	0.425891	0.358538	0.310517	0.38034	0.345457	0.309233	0.375302	0.4639	0.389869	0.498881	0.517208	0.513962	0.265642	0.144601	0.279051	0.348384	0.224666	0.513628	0.661394	0.716951	0.735138	0.432029	0.580597	0.547012	0.653859	0.482073	0.512648	0.339076	0.410471	0.394076	0.37752	0.473474
PE(O-30:2) [M+OOH]-	676.456	8.1847	PE_O	NormPhase_negative	0.719499	0.649618	0.244636	1.04288	0.212266	0.671953	1.05714	0.486821	0.648758	0.524431	0.833707	0.730633	0.83903	0.501811	0.47275	0.624195	0.433609	0.548324	0.436413	0.425488	0.577838	0.797134	0.688314	0.752186	0.777816	0.733316	2.23711	0.753646	0.870605	0.698133	0.960924	1.04343	0.82977	0.504798	0.703806	0.593278	0.966539	0.0628212	0.777031	0.786965	1.18874	1.37053	1.06483	1.35005	0.895289
PE(O-30:3)	642.451	7.2758	PE_O	NormPhase_negative	0.0989452	0.170393	0.206708	0.129631	0.0165959	0.037438	0.0244282	0.0169818	0.0387945	0.26305	0.277132	0.248359	0.304458	0.174002	0.256676	0.012711	0.0469228	0.0451642	0.0484123	0.0416014	0.053105	0.0575452	0.0388924	0.0915932	0.0471201	0.0147262	0	0.022822	0.0326345	0.0369008	0.0512723	0.0378349	0.0803347	0.101139	0.0755467	0.162047	0.167763	0.202267	0.0515924	0.117965	0.0488267	0.0923836	0.0762654	0.140179	0.125883
PE(O-31:1)	660.498	7.2683	PE_O	NormPhase_negative	0.47669	0.674732	0.618197	0.651912	0.549533	0.532184	0.332057	0.534753	0.566921	0.962524	0.408754	0.373623	0.540196	0.394082	0.426032	0.436178	0.500236	0.696593	0.420716	0.586203	0.512715	0.611768	0.590016	0.674361	0.665514	0.319347	0.210807	0.31302	0.326946	0.23986	0.410807	0.461334	0.578963	0.531881	0.444657	0.492764	0.613335	0.771212	0.628906	0.648844	0.344094	0.332799	0.403263	0.403074	0.418299
PE(O-32:0)	676.529	7.2043	PE_O	NormPhase_negative	0.0509892	0.149762	0.599199	0.201831	1.00835	0.127265	0.0915334	0.160597	0.0901998	0.104191	0.0833691	0.0856097	0.0840762	0.188419	0.0822688	0.055499	0.0936731	0.0817507	0.24145	0.106495	0	0.0735689	0.0697675	0.167114	0.0870028	0.0710926	0.0240493	0.140122	0.0788438	0.164552	0.0604777	0.0615143	0.100328	0.143932	0.0716707	0.0445364	0.0971833	0.0762255	0.120693	0.0934156	0.0796445	0.0814425	0.101842	0.145937	0.265246
PE(O-32:1)	674.514	7.2304	PE_O	NormPhase_negative	8.96556	10.8357	10.9079	12.0336	10.3862	6.73073	5.53628	8.27454	9.19546	15.4084	6.39363	6.85511	8.61111	7.5699	7.7847	8.2112	7.97588	12.0999	9.87637	12.5511	7.84856	10.6331	9.27064	12.1381	10.9233	6.76656	5.9459	8.17739	8.2008	7.78893	7.28475	7.41953	9.56861	11.0101	8.41857	7.53485	8.688	10.1065	9.89049	8.7912	6.64171	7.42068	10.1454	9.96094	11.6222
PE(O-32:2)	672.498	7.2031	PE_O	NormPhase_negative	6.22714	7.97474	6.94818	7.93198	5.7045	4.31298	3.51683	4.86927	4.9159	9.38388	3.82314	3.9174	4.20404	4.15841	4.0667	5.33578	4.93439	5.74801	5.01626	5.46471	5.09896	5.69796	5.25757	6.49386	6.78299	3.39865	2.71575	3.27609	3.54833	3.2847	5.01123	4.93328	5.78545	6.4424	5.60228	3.92455	4.73934	5.25955	5.00938	4.86339	4.23837	4.30765	4.81963	5.24842	4.99783
PE(O-32:3)	670.483	7.1944	PE_O	NormPhase_negative	0.79014	0.834568	0.799421	0.873018	0.544374	0.626348	0.513399	0.726922	0.678113	1.16071	1.02	0.820247	1.14387	0.94634	1.20363	0.568868	0.615598	0.674462	0.552015	0.610654	0.650842	0.797933	0.666615	0.855461	0.869202	0.481947	0.369191	0.497179	0.514923	0.386612	0.683217	0.71346	0.847377	0.85643	0.621284	0.792412	0.888775	0.981426	0.765439	0.868195	0.591342	0.655681	0.717058	0.722422	0.684239
PE(O-33:1)	688.529	7.2038	PE_O	NormPhase_negative	0.556865	0.676005	0.791901	0.853985	0.980435	0.780722	0.489413	0.728549	0.731387	0.987919	0.467245	0.422897	0.504799	0.381748	0.521572	0.758031	0.614267	0.711197	0.702147	0.906936	0.627095	0.712377	0.752513	0.790076	0.942506	0.499569	0.343391	0.667826	0.654388	0.58557	0.553055	0.56487	0.525754	0.605828	0.59758	0.521309	0.640146	0.741159	0.689009	0.639854	0.325075	0.416579	0.472072	0.502004	0.50196
PE(O-33:2)	686.514	7.1686	PE_O	NormPhase_negative	0.92113	1.1027	1.36166	1.10211	1.85972	0.757624	0.834937	1.03749	0.791411	1.25212	0.776281	0.656216	0.694585	0.750657	0.70824	0.890337	0.83141	1.03869	0.910994	0.91825	0.784929	0.913647	0.885997	0.905979	1.18221	0.749536	0.631458	0.677275	0.691448	0.766159	0.770629	0.649721	0.770504	0.846739	0.848415	0.645736	0.870503	0.928306	0.916282	0.953337	0.536532	0.601666	0.602476	0.660849	0.650465
PE(O-33:3)	684.498	7.1586	PE_O	NormPhase_negative	1.26667	1.61376	1.41049	1.59611	0.645392	0.935361	0.729204	1.11907	1.17256	2.29617	1.98538	1.59628	1.98104	1.47548	1.9264	1.10008	1.13469	1.25144	0.966645	1.12318	1.00717	1.06837	1.20883	1.47113	1.62515	0.709418	0.684419	0.719387	0.867008	0.689868	1.04602	1.03338	1.08299	1.0957	1.03797	1.33876	1.51494	1.59344	1.1228	1.6374	0.810494	0.946713	1.03876	1.15307	0.950379
PE(O-34:1)	702.545	7.147	PE_O	NormPhase_negative	6.37642	6.24425	9.68345	7.58325	14.942	4.8911	4.37406	5.92333	5.55879	8.71023	4.31552	5.17062	5.02066	5.39593	5.45819	5.37722	5.26324	6.85372	6.04195	7.19504	5.83815	6.54957	6.82856	7.96005	7.86911	6.73069	6.93209	7.67716	7.49159	7.94261	5.52147	5.30715	6.0024	7.1617	5.95562	4.90094	5.83566	5.53072	5.97604	5.6312	4.4629	4.75296	5.58194	5.7146	5.55374
PE(O-34:2)	700.529	7.1239	PE_O	NormPhase_negative	43.8045	66.9344	96.3002	64.1799	178.165	35.7793	42.7426	46.3444	37.4856	57.4183	34.702	38.4258	34.0884	41.8602	37.1603	42.7488	39.0174	40.8736	49.1196	48.7302	43.3181	44.4869	43.4335	47.7747	56.1375	47.1428	42.3729	48.0063	47.0237	53.6365	43.418	37.6245	37.3811	43.5212	42.679	36.8082	46.6933	37.4106	52.5214	45.8305	42.6433	43.4727	47.2864	49.9406	42.9348
PE(O-34:3)	698.514	7.1142	PE_O	NormPhase_negative	341.934	424.881	413.438	488.064	141.363	180.98	184.976	204.402	225.163	656.396	471.646	437.659	499.416	437.854	471.568	355.487	312.025	350.829	295.649	320.845	302.759	312.819	331.431	372.956	475.775	229.107	257.57	229.673	320.755	225.543	305.115	329.041	285.515	331.426	325.008	298.368	344.354	384.037	292.078	404.203	268.753	315.272	339.5	404.372	278.001
PE(O-34:3) [M+OH]- [M+OH]-	730.504	7.4662	PE	NormPhase_negative	0.215931	0.168459	0.0746804	0.583332	0	1.86445	0.097857	0.0157239	0.0125563	0.08654	0.0565892	0.542249	0.0282986	0.031902	0.11209	0	0.095387	0.07178	0	0.0640154	0.0250896	0	0	0.0185079	0.0640838	0	0.0423047	0	0.0198258	0.164785	0.0231447	0.0365198	0.0654359	0.130341	0.0504563	0.0351373	0.0775398	0.0667782	0.00945867	0.114537	0.0380818	0	0.0455205	0.0525497	0
PE(O-34:4)	696.498	7.1028	PE_O	NormPhase_negative	6.96147	9.04351	8.56094	10.3524	2.46281	3.69425	3.81007	4.01432	4.16553	13.2485	8.691	8.04513	9.00069	7.82829	8.09613	6.13412	5.48733	6.18505	5.11894	5.8618	7.82215	8.35012	8.49245	9.87138	11.7075	5.81925	6.47863	5.88267	7.74498	5.63085	6.0608	6.34117	6.04774	6.75696	5.93367	5.96903	6.61852	7.69738	6.02739	7.90009	5.04855	5.18128	5.96741	6.49059	4.87328
PE(O-34:5)	694.483	7.052	PE_O	NormPhase_negative	0.510867	0.308565	0.567062	0.50104	0.804386	1.07518	0.95227	1.09159	0.922736	0.373507	0.657799	0.600825	0.551276	0.826536	0.614203	0.617461	0.724169	0.596302	0.699319	0.36346	0.659924	0.614969	0.574002	0.676587	0.570691	0.632088	0.439567	0.504162	0.399648	0.508667	0.70756	0.730931	0.539575	0.49825	0.457756	0.764374	1.01649	0.71739	0.804982	0.912192	0.821256	0.533687	0.750865	0.618558	0.720591
PE(O-35:2)	714.545	7.0877	PE_O	NormPhase_negative	1.1722	2.28806	4.75894	1.88851	12.6511	1.5584	1.60761	2.18251	1.61106	1.80049	1.08338	1.41376	1.10965	1.40776	1.26583	1.43832	1.31289	0.97158	1.71457	1.90976	1.49203	1.51366	1.54892	1.57884	2.09154	1.69043	1.56253	1.9203	1.96987	1.89052	1.26848	0.903472	1.02397	0.990345	1.22434	1.32637	1.37311	1.19172	1.47033	1.60644	0.987875	1.01456	1.0394	1.3876	0.831672
PE(O-35:2) [M+OH]- [M+OH]-	746.535	7.6185	PE	NormPhase_negative	0.0792513	0.158406	0.124929	0.195406	0.0410143	0.039746	0.049215	0	0.0187084	0.123998	0.106578	0.200491	0.145024	0.107463	0.0292232	0.0109775	0	0.070869	0.0652251	0.0582866	0.0899349	0.0691336	0.0679586	0.0688286	0.225959	0.0109299	0.0375817	0.0288076	0.0597505	0.0506795	0.00989334	0.0650228	0.106261	0.059444	0.0464389	0.00884969	0.0676112	0.0464159	0.0121716	0.071058	0.0599507	0.133999	0.0422952	0.131327	0.0545191
PE(O-35:3)	712.53	7.0796	PE_O	NormPhase_negative	16.7773	19.9781	20.2821	24.6076	10.4782	10.1637	11.0327	10.9109	12.69	32.6874	21.126	20.2194	22.4631	20.0908	21.5173	18.598	16.6807	18.7634	14.8939	18.3176	17.9761	18.2211	18.8415	21.2557	29.2456	13.9234	15.3532	13.4608	18.6045	12.7933	13.643	13.7235	12.2811	14.5621	14.2483	12.3194	15.8171	16.9398	14.1397	18.1825	9.87723	11.3851	11.6891	15.2588	9.4816
PE(O-35:4)	710.514	7.0583	PE_O	NormPhase_negative	0.675282	0.842274	0.77417	1.03644	0.296848	0.377484	0.622738	0.590734	0.506179	1.3112	0.907673	0.952263	0.850652	0.788654	0.953865	0.632196	0.634523	0.734935	0.586432	0.602956	0.869232	0.875294	0.86323	0.957576	0.903003	0.600819	0.558729	0.651312	0.76307	0.7017	0.552255	0.54895	0.471945	0.638389	0.593498	0.570012	0.827262	0.881141	0.612774	0.868158	0.430371	0.566264	0.463812	0.613284	0.532869
PE(O-35:5)	708.498	6.992	PE_O	NormPhase_negative	1.30085	1.08855	1.40201	1.76205	2.19433	2.66911	2.81826	2.80972	2.25877	1.29233	1.41122	1.26872	1.2176	1.35845	1.39783	1.72862	1.92894	1.85124	2.09789	1.60097	1.40486	1.55935	1.41302	1.60854	1.43779	1.56144	1.94043	1.34048	1.20762	1.41472	1.58233	1.37575	1.25158	1.22332	1.06868	1.89732	1.96051	1.75724	1.77928	2.07904	1.53378	1.24074	1.50461	1.46953	1.27977
PE(O-36:1)	730.576	7.0518	PE_O	NormPhase_negative	0.311964	0.366533	2.12405	0.39654	3.88413	0.299724	0.603487	0.698722	0.383102	0.458945	0.326699	0.358257	0.196671	0.50447	0.34942	0.31275	0.278531	0.369097	0.68962	0.341115	0.237401	0.314193	0.346942	0.384904	0.453212	0.533723	0.535897	0.588197	0.427489	0.64599	0.335275	0.345655	0.294241	0.403244	0.256259	0.220381	0.426829	0.263624	0.324203	0.315546	0.32144	0.303561	0.319996	0.310364	0.346371
PE(O-36:2)	728.561	7.044	PE_O	NormPhase_negative	8.44604	13.0265	32.5048	12.7088	71.5303	6.59257	11.3078	9.72814	7.18594	9.57506	6.5769	9.43817	6.89384	11.0025	8.1937	7.04078	7.24359	6.0513	10.7856	7.76908	8.06305	7.47707	8.81188	8.13134	12.5803	12.5427	13.2178	13.5803	13.7571	16.7345	7.55901	6.93155	5.50657	6.83502	8.26622	5.61766	8.83297	5.74919	8.63077	7.81215	7.47515	7.21206	7.59304	8.9596	6.5368
PE(O-36:3)	726.545	7.0341	PE_O	NormPhase_negative	123.927	142.734	162.798	188.716	107.277	67.3032	83.6249	72.9191	88.706	213.219	138.132	166.283	158.928	163.645	166.457	116.64	112.974	111.104	99.9353	101.603	119.694	112.057	122.814	127.632	195.434	146.222	171.056	139.135	187.524	145.869	124.337	123.295	103.29	124.118	150.421	85.0619	112.628	106.921	102.641	129.711	88.6201	104.986	106.233	141.167	87.6773
PE(O-36:3) [M+OH]- [M+OH]-	758.535	7.3862	PE	NormPhase_negative	0.823024	0.59626	0.384449	1.02785	0.186612	2.62458	0.462871	0.29735	0.300106	0.503647	0.612464	1.01732	0.593877	0.581605	0.579244	0.399946	0.311115	0.634996	0.244529	0.402623	0.329677	0.35138	0.296614	0.476235	1.07626	0.198899	0.21873	0.146351	0.289149	0.502175	0.44294	1.05028	0.842691	0.609935	0.501127	0.67348	0.64334	0.791333	0.463275	0.751167	0.357797	0.343127	0.418725	0.611136	0.364141
PE(O-36:4)	724.529	7.01	PE_O	NormPhase_negative	123.789	136.42	147.478	182.194	58.734	62.6999	70.2215	65.5743	70.7359	203.87	131.482	153.237	148.633	145.52	154.146	97.7273	95.3346	93.0665	87.9112	86.5052	104.461	103.697	108.296	116.607	160.615	110.258	135.812	102.546	130.93	102.313	113.64	111.92	94.9458	112.901	117.781	87.0922	112.543	103.199	95.1843	123.432	106.965	117.064	124.166	148.002	99.8531
PE(O-36:4) [M+OH]- [M+OH]-	756.519	7.3754	PE	NormPhase_negative	0.81091	0.428131	0.366249	0.593771	0.0557673	1.34969	0.352892	0.158744	0.52584	0.243267	0.40252	0.625017	0.245331	0.321518	0.386673	0.104541	0.148581	0.2803	0.190195	0.332826	0.0750897	0.204408	0.101511	0.819757	4.75618	0.13607	0.17225	0	0.110443	0.293481	0.241083	3.56665	1.66494	0.253632	0.271857	0.351281	0.931564	0.449653	0.344269	0.475687	0.132838	0.0951893	0.313196	1.71666	0.137426
PE(O-36:5)	722.514	6.9359	PE_O	NormPhase_negative	382.255	340.553	387.172	508.767	443.527	497.892	556.766	535.173	457.871	445.929	357.641	373.134	352.583	371.906	371.223	555.291	532.98	498.438	548.73	458.67	450.741	437.408	387.12	444.252	448.635	474.367	588.467	441.32	411.575	441.052	495.325	442.044	367.849	423.227	336.725	440.852	486.732	401.039	456.253	505.606	462.598	458.6	508.723	471.29	384.016
PE(O-36:5) [M+OH]- [M+OH]-	754.504	7.3405	PE	NormPhase_negative	1.3365	0.700662	0.486635	0.81905	0.534191	4.1511	0.782316	0.389417	0.285207	0.325972	0.488729	0.868432	0.264975	0.352879	0.749798	0.403981	0.66698	0.729789	0.358452	0.41347	0.340753	0.370772	0.209796	0.473782	0.89496	0.260698	0.445927	0.0706883	0.0834988	0.611343	0.400823	0.573712	0.373393	0.451792	0.182895	0.629128	1.07475	0.575076	0.717123	0.69541	0.163422	0.361315	0.229648	0.394036	0.253313
PE(O-36:6)	720.498	6.9332	PE_O	NormPhase_negative	17.4862	15.2304	17.2047	22.8066	14.6516	19.2779	21.9295	21.0265	17.9911	20.0843	23.9209	25.3203	23.6722	24.05	25.4854	31.1895	29.4971	29.1742	30.0659	25.5742	29.357	28.0037	25.8451	29.6194	30.2867	21.5159	26.5897	19.1609	18.6747	18.7216	22.5014	22.1233	17.9765	20.8137	15.6019	22.2311	25.2222	21.9699	20.7901	25.3796	17.3447	17.9885	19.4064	18.3591	14.6423
PE(O-37:3)	740.561	6.9737	PE_O	NormPhase_negative	0.318921	0.411985	0.847583	0.434898	1.21569	0.126486	0.26386	0.298182	0.322649	0.687155	0.185172	0.649135	0.313027	0.553401	0.559059	0.260746	0.202662	0.400936	0.334536	0.317124	0.429614	0.427697	0.348823	0.540017	0.827625	0.546726	0.311747	0.533283	0.729238	0.544355	0.254265	0.295802	0.35367	0.215011	0.412066	0.163768	0.166327	0.128367	0.280261	0.372608	0.228436	0.273228	0.156842	0.407657	0.220929
PE(O-37:4)	738.545	6.9684	PE_O	NormPhase_negative	2.82219	3.15764	3.45078	3.8789	2.67855	2.11774	2.6327	2.31565	2.114	3.95057	3.04925	3.18177	3.50413	3.27511	3.65636	2.66298	2.8686	2.64203	2.78869	3.79792	2.92361	2.80873	2.84745	3.28987	3.81526	2.80202	3.22584	2.5192	2.66757	3.36268	2.12376	1.99764	2.48227	1.99959	2.06864	2.1713	2.71191	2.62963	2.22765	2.81643	2.13885	2.04616	2.44987	2.75192	1.69756
PE(O-37:4) [M+OH]- [M+OH]-	770.535	7.4959	PE	NormPhase_negative	0.160816	0.341055	0.412694	0.353392	0.343657	0.798714	0.582851	0.199126	0.391749	0.324122	0.278798	0.381371	0.314881	0.289068	0.0455899	0.428903	0.199074	0.446672	0.332963	0.258811	0.363622	0.24642	0.235302	0.256653	0.638354	0.103918	0.256695	0.185785	0.327255	0.286686	0.250528	0.591417	0.7103	0.322478	0.199584	0.16897	0.598763	0.172757	0.233938	0.274812	0.32304	0.518062	0.374614	0.396395	0.138578
PE(O-37:5)	736.53	6.8718	PE_O	NormPhase_negative	23.9358	20.3749	24.9342	30.8884	33.9578	34.1044	39.3897	37.3178	33.2866	27.2561	20.1111	20.6481	20.3862	21.037	21.6152	34.4557	33.9866	32.1184	34.4174	33.2015	30.7777	30.2251	26.5428	30.6274	32.4804	31.132	36.3503	27.6453	27.4155	28.3655	27.118	23.7597	19.4686	22.2188	19.1336	26.1222	28.7869	22.905	28.0907	29.6388	19.7319	20.4597	20.8853	20.889	16.4761
PE(O-37:6)	734.514	6.8707	PE_O	NormPhase_negative	1.57048	1.59314	1.83637	2.23431	2.14186	2.28766	2.4422	2.59335	2.09621	2.12923	2.13753	2.04461	2.0672	2.01084	2.34433	2.84971	2.99434	2.84883	2.8464	2.59824	2.94828	2.75834	2.5494	2.95538	3.14068	2.15003	2.61043	2.22431	2.04838	2.1707	2.06135	1.89644	1.58181	1.73483	1.38313	2.267	2.19647	2.11617	1.93324	2.12895	1.26178	1.26045	1.56798	1.22193	1.21679
PE(O-38:2)	756.592	6.9799	PE_O	NormPhase_negative	0.508049	0.750199	2.49175	0.604024	5.51733	0.314654	0.502618	0.496546	0.465625	0.683621	0.169787	0.433419	0.322005	0.493528	0.447967	0.356893	0.290891	0.202155	0.591383	0.288321	0.518251	0.317843	0.686234	0.562758	0.77823	0.798357	1.10648	0.98036	0.793189	0.981553	0.573665	0.445091	0.313204	0.434724	0.469384	0.238121	0.287895	0.243595	0.325743	0.290502	0.385943	0.332831	0.473477	0.298192	0.388303
PE(O-38:3)	754.576	6.9435	PE_O	NormPhase_negative	1.42821	1.4646	5.18565	1.98297	10.033	0.587677	0.878707	1.09349	0.935066	1.99709	1.17704	1.61413	1.27167	1.73195	1.54612	0.951635	0.866896	0.652905	1.5332	0.771928	1.23207	1.17996	1.27371	1.45201	1.7617	1.56741	1.9693	1.62588	1.53982	2.01773	1.17731	1.12516	0.812612	1.28626	1.21271	0.661466	1.06531	0.74774	0.804194	1.06803	1.09269	0.941467	1.17944	1.33061	0.895293
PE(O-38:4)	752.56	6.8705	PE_O	NormPhase_negative	27.8399	25.4823	38.5833	35.9385	35.2382	18.6075	22.1004	19.9882	18.8545	34.3951	29.7995	35.9142	32.1152	35.0305	34.5228	22.323	24.1318	22.1575	23.0523	20.7074	24.3133	22.8487	24.3289	24.9244	31.5728	30.56	38.731	26.7066	29.7406	28.2904	25.9706	24.0446	19.4596	22.598	23.4547	20.1579	25.7815	19.5431	22.4856	25.62	23.6844	24.3718	25.8239	29.1846	20.2672
PE(O-38:5)	750.545	6.7955	PE_O	NormPhase_negative	380.539	332.584	421.143	501.853	495.729	431.102	541.593	477.816	467.138	448.92	319.941	374.483	328.229	373.638	360.947	429.48	427.308	412.379	441.362	385.546	440.724	400.692	372.494	415.695	464.474	552.453	640.939	484.93	479.367	515.485	471.199	392.364	345.187	383.576	389.268	361.168	414.643	324.592	409.224	432.498	335.418	338.929	363.079	362.953	273.719
PE(O-38:5) [M+OH]- [M+OH]-	782.535	7.2856	PE	NormPhase_negative	8.25849	4.31988	2.9034	4.29411	1.81534	12.8433	4.07639	2.26944	1.87176	2.81254	2.70743	3.85735	1.95879	2.33497	4.13985	2.32893	3.34095	2.67252	1.77575	2.07084	2.1292	2.22132	1.69708	3.52625	6.51582	1.83403	2.05783	0.858797	1.32653	2.71125	2.33649	4.73257	3.19258	2.31315	1.69635	3.58178	5.34765	2.54548	2.93403	3.68755	2.20747	2.1954	1.68243	3.05274	1.32814
PE(O-38:6)	748.529	6.7694	PE_O	NormPhase_negative	418.745	372.244	429.355	551.582	368.499	398.308	449.099	451.754	405.526	509.594	341.794	370.537	347.174	369.742	369.251	415.826	396.718	403.308	416.354	369.059	453.278	424.833	387.474	455.725	462.843	468.621	562.819	409.777	419.34	424.545	509.95	445.393	397.86	438.698	395.657	415.501	458.225	387.257	439.657	475.369	410.961	402.818	437.917	420.357	352.903
PE(O-38:6) [M+OH]- [M+OH]-	780.52	7.2737	PE	NormPhase_negative	1.60006	0.714461	0.421667	0.932101	0.478582	2.60337	0.335232	0.753241	1.32393	0.635186	0.704345	0.69108	0.428913	0.414888	0.608821	0.677669	0.578128	1.03977	0.267727	0.553973	0.439038	0.574162	0.294684	1.73821	9.08486	0.416174	0.2499	0.162805	0.353659	0.554109	0.715932	9.53747	4.036	0.644307	0.470665	1.32241	1.46325	1.2309	0.905153	0.66964	0.431759	0.464448	0.605125	3.08832	0.265858
PE(O-38:7)	746.514	6.7771	PE_O	NormPhase_negative	66.1092	59.4486	68.5991	86.9476	74.1578	83.4925	91.6496	93.4746	76.9249	79.9228	73.2518	74.6544	73.1887	73.5469	73.2845	115.995	110.327	115.35	112.678	107.408	85.8656	82.0946	71.5929	87.9353	83.1921	114.967	137.015	97.9205	94.7558	97.3968	90.8043	81.3985	70.5797	76.1679	63.6245	78.231	86.8579	76.7152	79.8637	87.1487	82.8835	79.7543	91.2768	78.9235	69.9539
PE(O-38:7) [M+OH]- [M+OH]-	778.504	7.278	PE	NormPhase_negative	0.369011	0.140886	0.0704266	0.0785852	0.0658357	0.556848	0.249716	0.103333	0.0833265	0.0235167	0.149006	0.216179	0.0954996	0.0633029	0.161023	0.197854	0.148406	0.181677	0.0263216	0.0975229	0.0742188	0.0617785	0.039464	0.0976872	0.508924	0.0910151	0.0600892	0	0.023748	0.178168	0.0766393	0.429179	0.177645	0.0361164	0.0580041	0.219692	0.239276	0.18649	0.156423	0.139423	0.0891828	0.132754	0.044477	0.11118	0.0336021
PE(O-38:8)	744.498	6.7645	PE_O	NormPhase_negative	1.22098	0.885458	1.09095	1.43692	0.892892	1.03313	1.18624	1.36595	1.0254	1.41105	1.20894	1.21495	1.15522	1.17509	1.30598	1.35464	1.42239	1.26134	1.45263	1.28846	1.88028	1.81362	1.56782	1.84145	1.72423	1.49012	1.8795	1.41096	1.63165	1.50381	1.7102	1.3964	1.23774	1.46601	0.944134	1.33863	1.45068	1.32892	1.1689	1.3347	1.51061	1.20735	1.40708	1.29797	1.19848
PE(O-39:5)	764.561	6.7627	PE_O	NormPhase_negative	5.24031	4.9477	6.56673	6.64758	8.52273	5.36851	6.33008	5.92801	5.4148	6.78182	4.19247	4.26707	3.99451	4.24563	4.29967	5.06419	4.9346	5.42377	5.38868	5.18575	6.62905	5.74668	5.40978	6.47723	6.89401	6.38832	7.18538	5.20844	5.58431	5.72386	4.66243	3.55538	3.63703	4.06726	3.74606	4.5757	4.8399	4.10776	4.6561	5.20032	3.13657	3.36379	3.36387	3.96115	2.84287
PE(O-39:5) [M+OH]- [M+OH]-	796.551	7.3584	PE	NormPhase_negative	0.41999	0.233168	0.509125	0.482972	0.307997	0.49102	0.484954	0.130756	0.306431	0.260818	0.200874	0.539861	0.378711	0.226852	0.122162	0.256814	0.133563	0.448035	0.171078	0.297414	0.267474	0.193802	0.297401	0.251793	0.487438	0.202811	0.139779	0.144108	0.538355	0.360798	0.304155	0.415047	0.556445	0.22564	0.238595	0.18862	0.469379	0.113581	0.292145	0.371321	0.233586	0.448153	0.359226	0.563969	0.266783
PE(O-39:6)	762.545	6.7651	PE_O	NormPhase_negative	7.82026	7.17444	8.43839	10.0852	8.22742	7.95839	9.32354	9.2664	8.4216	9.60564	6.57639	6.83142	6.57144	6.75161	7.38113	8.84101	8.23049	9.08746	8.71368	8.64529	9.57954	8.94029	7.8465	10.0706	10.3167	9.71794	10.8593	8.20492	8.43967	7.77634	6.8371	6.35481	5.22111	6.22229	5.678	7.16502	8.29454	6.90092	7.47287	8.0651	5.0875	4.91664	5.80597	5.52409	4.3627
PE(O-39:7)	760.529	6.7335	PE_O	NormPhase_negative	3.2386	3.2159	4.0597	4.68647	5.40696	5.22126	5.53598	5.74826	5.10383	3.98077	3.66789	3.40251	3.44826	3.46468	3.48701	7.3756	6.32496	6.82577	6.52755	7.68492	4.80568	4.45167	3.72747	4.77231	4.49588	6.94582	7.26945	5.96832	5.72909	5.56696	4.06199	3.38352	2.92356	3.10209	3.08629	3.72595	4.35898	3.82312	4.33872	4.24803	3.45532	3.24968	3.34484	2.93834	2.78136
PE(O-39:7) [M+OH]- [M+OH]-	792.519	7.1673	PE	NormPhase_negative	0.395975	0.317525	0.226618	0.659975	0.116435	0.82111	0.398451	0.171963	0.238719	0.416886	0.149768	0.325696	0.247357	0.109395	0.206247	0.607285	0.18711	0.376098	0.142563	0.405314	0.296819	0.336437	0.209205	0.266758	0.199787	0.244538	0.160662	0.109656	0.187745	0.330256	0.547281	0.466049	0.388031	0.282547	0.376586	0.432865	0.421104	0.0134259	0.71532	0.491911	0.574115	0.67772	0.773143	0.648621	0.537927
PE(O-40:4)	780.592	6.7288	PE_O	NormPhase_negative	3.20338	3.03569	8.15126	3.52958	12.0556	2.11405	2.70074	2.52144	1.69844	3.92409	2.7432	3.27624	3.04183	3.27916	2.92901	1.84451	2.39354	1.82442	2.65136	1.88489	2.43283	2.26223	2.40328	2.62816	4.03751	2.96078	3.61554	3.04844	2.99624	3.03043	2.56721	2.65302	2.27534	2.56916	2.25566	1.79134	2.9683	2.01177	1.54051	1.98353	2.18666	1.76908	2.07814	2.30977	1.73219
PE(O-40:5)	778.576	6.7284	PE_O	NormPhase_negative	39.2649	35.523	58.3323	43.3311	66.3646	27.4395	39.2052	30.6998	27.1206	47.3707	30.8584	33.3937	31.3883	34.6917	32.2672	28.6729	29.9489	28.8441	28.7596	26.3438	37.9348	34.7619	34.0873	39.703	47.1769	46.0289	51.5822	38.6482	41.7739	41.4338	34.5474	30.9907	27.1758	29.8099	28.8788	24.5944	34.7181	28.122	25.8101	31.9604	23.3242	22.5409	24.6915	24.9638	18.8067
PE(O-40:6)	776.56	6.7155	PE_O	NormPhase_negative	98.2893	92.3481	118.829	118.405	100.421	78.8925	94.0188	90.3195	83.3954	126.363	85.8208	92.1967	88.8356	93.9611	93.9209	87.8486	86.345	90.4334	85.1159	79.8752	101.769	96.8684	90.3079	107.317	111.484	122.208	140.167	105.703	113.957	110.181	95.2493	83.3683	76.6743	82.9619	83.5365	76.0022	93.3584	83.5551	82.5315	96.1352	69.3959	68.759	73.8105	74.4163	59.1651
PE(O-40:6) [M+OH]- [M+OH]-	808.551	7.1718	PE	NormPhase_negative	0.68606	0.427571	0.374739	0.468603	0.412425	0.960954	0.844683	0.510595	1.87595	0.206807	0.209941	0.347274	0.280739	0.284339	0.341223	0.34786	0.460519	0.45766	0.415365	0.651244	0.272706	0.172691	0.121496	1.68973	10.3574	0.469972	0.206578	0.156192	0.26773	0.52723	0.424481	9.23165	3.96469	0.101991	0.151415	0.325361	0.869592	0.319689	0.4237	0.33269	0.185876	0.283953	0.473703	3.42586	0.209205
PE(O-40:7)	774.545	6.6931	PE_O	NormPhase_negative	116.361	109.653	130.463	146.141	118.443	114.932	131.177	130.554	121.178	148.636	109.727	111.767	107.187	116.151	114.658	140.178	130.433	142.373	134.488	132.712	125.54	117.717	106.336	127.994	126.254	180.507	185.106	151.916	157.803	158.076	129.857	118.014	110.978	115.266	109.391	102.56	124.256	116.151	117.584	127.194	109.482	101.82	113.798	106.878	93.931
PE(O-40:7) [M+OH]- [M+OH]-	806.535	7.1958	PE	NormPhase_negative	1.05249	0.522686	0.429544	0.47155	0.432321	2.10278	1.117	0.76451	1.64313	0.417199	0.363813	0.664629	0.378152	0.424605	0.637295	0.608881	0.738114	0.681683	0.591624	0.773771	0.550053	0.188279	0.338971	2.05514	10.1965	0.491917	0.230447	0.16716	0.278693	0.796352	0.542759	8.98006	4.33261	0.339801	0.339489	0.518813	1.04377	0.393704	0.530495	0.37308	0.514496	0.625892	0.616708	3.80792	0.293943
PE(O-40:8)	772.529	6.6745	PE_O	NormPhase_negative	47.796	42.843	48.674	58.8346	50.3846	53.0552	55.2179	60.5445	52.8381	54.4477	45.3838	43.4231	41.3346	45.6955	44.4455	64.1567	59.2036	66.1465	64.568	66.376	51.2333	49.7261	43.1416	53.1803	47.5596	81.6863	79.6988	66.8075	69.7617	71.4322	61.0125	53.9355	53.4549	54.1977	48.8739	50.3577	56.9916	54.391	54.4988	56.9535	59.8717	52.4902	58.7192	51.0691	53.0702
PE(O-40:9)	770.514	6.6734	PE_O	NormPhase_negative	1.74039	1.70181	1.71181	2.14672	2.25505	2.07487	2.45888	2.57725	2.28271	1.84172	1.68375	1.78404	1.48057	1.72988	1.61148	2.70632	2.39648	2.74401	2.68608	2.79481	2.43691	2.19976	1.79861	2.40641	1.96132	3.97771	3.69613	3.0806	3.17553	3.28179	2.62077	2.2472	2.3455	2.03546	1.96475	2.3742	2.34567	2.54601	2.29	2.31139	2.82482	2.55495	2.4449	2.06912	2.2601
PE(O-40:9) [M+OH]- [M+OH]-	802.505	7.142	PE	NormPhase_negative	0.384946	0.235224	0.139968	0.453091	1.52326	0.455481	0.416954	0.480082	0.270067	1.11128	0.382535	0.448434	0.386495	0.31674	0.405548	0.528576	0.486809	0.387551	0.441005	0.398469	0.312702	0.414459	0.297191	0.332396	0.381875	0.356705	0.687087	0.365015	0.41075	0.403492	0.49651	0.331546	0.305187	0.39184	0.377925	0.413156	0.471939	0.33919	0.298671	0.437276	0.419859	0.364587	0.311261	0.388148	0.356304
PE(O-41:7)	788.561	6.6614	PE_O	NormPhase_negative	0.788592	0.626388	0.83522	0.860844	1.08778	0.921128	0.831771	0.980883	0.971426	0.798334	0.7992	0.698842	0.65707	0.646802	0.687825	1.13123	0.915236	1.08814	0.750225	0.961623	0.90897	0.843923	0.788929	1.03038	0.848067	1.19619	1.0958	0.977523	0.878705	0.937088	0.819649	0.534087	0.367756	0.743996	0.542335	0.587289	0.776358	0.59186	0.775964	0.714165	0.374405	0.541302	0.651198	0.288766	0.594006
PE(O-41:7) [M+OH]- [M+OH]-	820.551	7.1307	PE	NormPhase_negative	0.377566	0.264537	0.247548	0.62036	0.109904	0.739162	0.619916	0.169815	0.395482	0.62866	0.129318	0.232235	0.257038	0.127173	0.402305	0.554435	0.311718	0.429706	0.289017	0.364514	0.3504	0.343151	0.338105	0.279465	0.450491	0.427323	0.374172	0.424702	0.407098	0.560317	0.464626	0.594268	0.53117	0.386529	0.438369	0.380608	0.398607	0	0.681325	0.514031	0.552448	0.575871	0.609293	0.552701	0.45199
PE(O-41:8)	786.545	6.6519	PE_O	NormPhase_negative	0.260383	0.25178	0.209818	0.098714	0.288775	0.275168	0.340468	0.449805	0.488439	0.223844	0.301509	0.154497	0.0863936	0.34343	0.0853727	0.371451	0.359186	0.407434	0.339923	0.365577	0.293857	0.165341	0.259691	0.3219	0.251041	0.470358	0.2663	0.309991	0.22454	0.353553	0.310781	0.210486	0.165699	0.156186	0.0958836	0.179413	0.200505	0.177975	0.320493	0.246486	0.213935	0.111447	0.277208	0.175196	0.210741
PE(O-41:8) [M+OOH]-	818.535	7.1238	PE_O	NormPhase_negative	0.501223	0.225981	0.103226	0.679023	0.116803	0.675563	0.300016	0.15971	0.11101	0.329065	0.108336	0.223667	0.238543	0.162648	0.164608	0.277666	0.158182	0.366549	0.15754	0.264989	0.371535	0.349947	0.181798	0.19825	0.236984	0.295447	0.117941	0.173895	0.232206	0.429541	0.461638	0.466589	0.238886	0.202804	0.418526	0.326158	0.416372	0.0195936	0.52927	0.347095	0.630286	0.518654	0.665962	0.535669	0.428952
PE(O-42:4)	808.623	6.7106	PE_O	NormPhase_negative	0.199918	0.333443	4.46471	0.425946	7.51502	0.0647394	0.173975	0.581947	0.204265	0.579624	0.201014	0.268521	0.327154	0.760494	0.366698	0.08031	0.113213	0.091531	0.797053	0.0336331	0.0845643	0.122492	0.290921	0.145284	0.246154	0.241396	0.215976	0.393851	0.259153	0.807243	0.124632	0.177094	0.199266	0.16633	0.269195	0.169244	0.122569	0.110799	0.0637367	0.0698009	0.237388	0.11173	0.168877	0.176774	0.246276
PE(O-42:5)	806.608	6.6611	PE_O	NormPhase_negative	1.58512	1.82974	6.88915	1.78635	13.1903	1.23987	1.92743	1.78676	1.39066	2.14691	1.58228	1.70736	1.42618	2.10257	1.86519	0.881519	1.11734	1.06355	2.21519	1.14354	1.47244	1.3058	1.45336	1.46215	1.73866	1.75009	1.49976	1.5898	1.31851	2.06345	1.71486	1.58083	1.42962	1.46852	1.09167	1.03459	1.52599	1.5393	1.22152	1.40621	1.56809	1.15393	1.28414	1.32505	1.39496
PE(O-42:6)	804.592	6.6434	PE_O	NormPhase_negative	5.18705	4.84964	16.7234	5.87964	27.2176	4.84752	5.27923	6.65049	5.74806	6.66385	4.54373	5.04187	4.6681	5.73138	5.41847	3.95257	4.17514	3.98764	6.18125	3.74243	5.33502	5.49874	5.52573	6.37585	6.02229	5.64026	5.0727	5.18374	5.22993	5.87527	6.12777	5.54941	5.81356	6.06868	4.7999	4.21565	4.88673	4.97935	4.76921	4.90075	5.44638	4.98759	5.47928	4.8916	5.36456
PE(O-42:7)	802.576	6.6418	PE_O	NormPhase_negative	4.07155	3.82969	7.55075	4.39585	10.9495	3.48623	3.99826	4.17256	4.10813	5.3916	4.56845	4.24483	4.52736	4.81076	4.49106	3.54469	3.46097	3.62331	4.4365	3.67819	5.24632	5.02605	4.58514	5.68109	5.56428	5.31809	5.10911	4.83875	5.21355	5.06378	4.89669	4.12521	4.16983	4.62622	4.22486	3.5399	4.18675	4.43215	4.13747	4.38142	4.32969	3.63471	4.19418	3.66279	4.02937
PE(O-42:8)	800.561	6.6291	PE_O	NormPhase_negative	2.69301	2.48924	3.75433	2.96414	4.33626	2.22278	2.31437	2.44049	2.28419	3.32221	2.99591	2.57186	2.66902	3.28913	2.85897	2.62357	2.4107	2.42639	2.70696	2.58313	3.0612	3.05449	2.80733	3.45416	2.92483	3.26102	3.01882	2.93362	3.25657	2.9034	2.79696	2.34049	2.99022	2.6196	2.57552	2.38905	2.77045	2.82522	2.56543	2.79464	2.76606	3.09158	2.9625	2.75722	2.90574
PE(O-42:9)	798.545	6.6211	PE_O	NormPhase_negative	0.924581	1.036	1.22076	0.971622	1.50511	0.756634	0.850969	0.833182	0.929285	1.05709	0.789769	0.811913	0.786743	0.885767	0.877362	0.97275	0.965394	1.10974	0.984319	0.998006	1.09984	0.976638	1.00463	1.25554	0.862468	1.36724	1.22028	1.12443	1.19116	1.24985	1.04187	0.889365	1.02057	0.961549	0.772168	0.879122	1.04799	1.27694	1.14493	1.12444	1.38401	1.12224	1.0298	1.038	1.22047
PE(O-44:5)	834.639	6.5982	PE_O	NormPhase_negative	0.115782	0.120968	3.08066	0.182073	5.59019	0.119352	0.14562	0.394097	0.19256	0.227939	0.189783	0.177097	0.188032	0.490241	0.125964	0.102729	0.144278	0.14293	0.61867	0.12474	0.0715653	0.144573	0.197362	0.129065	0.144386	0.112151	0.0610134	0.238423	0.137171	0.370244	0.122648	0.0614408	0.146314	0.132814	0.121274	0.132588	0.194927	0.263744	0.164946	0.135767	0.164188	0.0334887	0.0465738	0.0965425	0.269238
PE(O-44:6)	832.624	6.5878	PE_O	NormPhase_negative	1.97335	1.85157	16.4227	2.23828	31.4534	1.82835	1.8065	3.2994	2.41027	2.70751	1.89157	1.76012	1.68887	2.66733	1.81991	1.21218	1.41856	1.56165	3.7155	1.50856	1.459	1.64464	1.80007	1.74045	1.5735	1.87245	1.46008	1.94627	1.56938	2.52523	2.41457	2.09318	2.46333	2.39169	2.01505	1.66744	1.78201	1.7359	1.93997	1.84918	2.2757	1.75325	1.74583	1.59766	2.41296
PE(O-44:7)	830.608	6.589	PE_O	NormPhase_negative	1.60908	1.47021	5.716	1.40684	11.3525	1.05632	1.19748	1.80025	1.5069	1.78152	1.27472	1.32738	1.1564	1.66279	1.20657	1.02546	1.11291	0.963581	1.86528	1.15418	1.35546	1.5034	1.52283	1.57604	1.36297	1.30012	1.2686	1.36269	1.23038	1.57503	1.45341	1.26704	1.55614	1.58684	1.37863	0.980327	1.36562	1.40922	1.23823	1.36693	1.42951	1.36799	1.20417	1.31319	1.70722
PE(O-44:8)	828.592	6.5728	PE_O	NormPhase_negative	0.755018	0.575243	1.91873	0.744277	2.74078	0.611516	0.692519	0.705469	0.66184	0.866047	0.682722	0.71177	0.670951	0.666681	0.66899	0.74455	0.717367	0.681138	1.0804	0.693759	0.730604	0.753308	0.662101	0.7822	0.598258	0.744492	0.672892	0.849288	0.819292	0.851713	0.870869	0.693875	0.883261	0.696854	0.587016	0.541286	0.770495	0.648301	0.620297	0.686542	0.847546	0.742046	0.809889	0.629165	1.07398
PE(O-46:8)	856.623	6.5136	PE_O	NormPhase_negative	0.124179	0.214064	1.02553	0.112493	2.0626	0.127572	0.150194	0.211291	0.162169	0.324212	0.174916	0.153209	0.0768218	0.217556	0.17403	0.135446	0.0929645	0.121807	0.435573	0.215124	0.122676	0.185148	0.087635	0.244667	0.185637	0.153113	0.0933924	0.213454	0.204304	0.410781	0.202385	0.256263	0.319377	0.166735	0.130464	0.0882627	0.0913935	0.198223	0.160993	0.157552	0.263394	0.0651159	0.112403	0.0783842	0.241807
PI(17:0)	599.284	9.4782	PI	NormPhase_negative	0.521449	0.511633	0.660235	0.686327	0.549773	0.667526	0.841927	0.575824	0.618707	0.44555	0.569455	0.492042	0.542424	0.660654	0.542836	0.720454	0.539499	0.442544	0.713227	0.59297	0.548974	0.513351	0.631031	0.642575	0.685442	0.587766	0.95323	0.615084	0.751374	0.62105	0.874994	0.704982	0.429078	0.551769	0.5109	0.596619	0.731625	0.47898	0.555807	0.608749	0.579425	0.610835	0.619682	0.633057	0.546954
PI(18:0)	613.3	9.4317	PI	NormPhase_negative	0.467483	0.552615	0.534602	0.686564	0.398935	0.673436	0.683039	0.559749	0.520851	0.449325	0.532312	0.615843	0.564576	0.546355	0.36271	0.557253	0.509953	0.505784	0.522891	0.386967	0.412982	0.536802	0.52942	0.623363	0.629771	0.555112	0.936097	0.641941	0.530017	0.591383	0.738766	0.514916	0.459649	0.529569	0.495686	0.424928	0.690603	0.445764	0.499935	0.675024	0.384067	0.431032	0.542972	0.505404	0.4714
PI(32:0)	809.519	9.0299	PI	NormPhase_negative	2.06984	2.16114	2.43502	3.07599	3.70975	4.17762	4.13433	4.19462	4.79686	2.37102	2.32447	1.6459	2.32931	2.09831	1.5342	1.9867	1.9456	2.51366	3.2151	1.9865	2.00499	2.30494	2.63281	2.54366	1.87422	1.19743	1.32146	1.29395	1.24306	1.34453	2.86756	4.40722	3.32207	2.90329	2.33999	2.69417	2.97726	3.17412	2.12083	2.10553	1.78142	1.63157	2.04929	1.61074	1.95467
PI(32:1)	807.504	9.0162	PI	NormPhase_negative	0.789081	0.719038	0.848725	0.964926	1.91001	1.24411	1.02766	1.62268	1.66768	0.829973	0.934212	0.76716	0.734041	0.828261	0.63486	0.651375	0.618316	0.906424	1.07488	0.713071	0.707625	0.858784	1.21629	1.19418	0.748791	0.502124	0.499786	0.775521	0.508088	0.941208	1.15556	1.27987	1.32819	1.41481	0.939201	1.06254	0.830148	1.02663	0.890646	0.886334	0.782485	0.758879	0.86859	0.647731	0.812349
PI(32:1) [M+OH]-	823.496	9.6014	PI	NormPhase_negative	0.162199	0.2974	0.673419	0.20308	0.817435	0.213043	0.295828	0.363292	0.214458	0.229238	0.220612	0.225612	0.177091	0.375156	0.213604	0.141638	0.30213	0.226802	0.149944	0.155661	0.362729	0.0754471	0.34776	0.242057	0.17095	0.268072	0.329596	0.297253	0.179933	0.150667	0.305437	0.282829	0.0925666	0.277333	0.143316	0.344984	0.18374	0.230954	0.159353	0.278584	0.15606	0.18439	0.0957049	0.173419	0.116718
PI(33:0)	823.535	9.0124	PI	NormPhase_negative	0.744676	0.726108	0.850266	0.950776	0.932093	1.47144	1.20192	1.42401	1.3561	0.84727	0.91049	0.577768	0.840513	0.643815	0.53153	0.738492	0.745677	0.88185	0.887611	0.834506	0.739855	0.711611	0.728805	0.809849	0.629585	0.431427	0.290223	0.367529	0.446883	0.415958	0.950971	1.37056	1.19394	0.963908	0.880286	0.851112	0.959844	1.17993	0.734402	0.874201	0.433919	0.511972	0.497009	0.489616	0.571946
PI(33:1)	821.519	8.9989	PI	NormPhase_negative	0.0966103	0.191997	0.14913	0.144239	0.363401	0.249833	0.142942	0.21379	0.257798	0.13621	0.0994677	0.0922895	0.0633655	0.0899797	0.0905492	0.138263	0.101667	0.148763	0.188135	0.103965	0.157642	0.108624	0.149115	0.181575	0.110354	0.0322932	0.0745998	0.0789333	0.0431468	0.141859	0.0743483	0.195479	0.189345	0.207793	0.178218	0.184762	0.122756	0.186729	0.0652008	0.197575	0.105191	0.11167	0.101995	0.100708	0.105895
PI(34:0)	837.55	8.9939	PI	NormPhase_negative	17.3672	19.8551	19.0694	25.8941	21.2954	27.6895	30.1195	25.8519	32.8661	18.4319	17.7557	10.2847	13.9953	13.1823	9.28709	14.6956	11.2222	15.1059	22.9743	14.5817	13.2559	14.6293	16.6828	16.7783	13.5765	7.09901	8.66323	7.00456	7.63939	7.81263	19.818	32.6193	22.2246	18.7117	17.3424	18.7328	17.5426	19.0653	11.5266	12.3719	14.5674	13.2023	15.9921	13.952	15.4679
PI(34:1)	835.535	8.979	PI	NormPhase_negative	9.10864	10.0881	11.2107	11.4138	18.6522	11.0169	8.77451	13.6373	14.2449	12.7168	9.59328	7.51568	9.27822	10.0794	6.9642	8.60362	8.03489	10.3944	12.69	9.92365	8.98295	10.2044	13.0386	11.8481	10.8266	7.08502	6.51934	7.76206	6.48406	9.63307	10.6195	13.3429	13.5747	13.0213	11.2935	9.78139	9.76719	10.8422	9.1429	9.49474	8.12557	8.80521	9.84387	8.80184	10.8749
PI(34:2)	833.52	8.9767	PI	NormPhase_negative	1.74411	2.0466	2.98868	2.3247	4.88881	2.0286	1.64441	2.62903	2.72938	2.1476	1.94522	2.11729	1.71646	2.23725	1.86831	1.99876	2.01056	2.32077	2.59466	2.18476	2.20431	2.24505	2.74788	2.68757	2.64546	2.12701	1.86952	2.15135	1.86078	2.69342	1.9425	2.39817	2.2094	2.3674	2.16449	1.95504	2.23117	1.98347	2.11816	2.12011	1.63126	1.6823	2.06385	1.71671	2.15465
PI(35:0)	851.566	8.9758	PI	NormPhase_negative	0.401727	0.447691	0.370898	0.335455	0.359027	0.443768	0.366548	0.467812	0.494881	0.405067	0.390658	0.197473	0.299856	0.22402	0.242183	0.306056	0.333353	0.372174	0.417647	0.295834	0.281821	0.37408	0.332208	0.374196	0.276507	0.130981	0.0778083	0.162133	0.234285	0.190535	0.360376	0.591223	0.427129	0.36624	0.414785	0.353409	0.44919	0.342781	0.294535	0.278296	0.153007	0.218774	0.208145	0.170118	0.268122
PI(35:1)	849.55	8.9738	PI	NormPhase_negative	0.352788	0.366421	0.581581	0.387137	0.853401	0.538534	0.371273	0.542749	0.678623	0.441378	0.40229	0.356627	0.415177	0.39926	0.402568	0.392895	0.308123	0.351707	0.425336	0.421868	0.338669	0.584413	0.413233	0.457873	0.435959	0.208956	0.187622	0.172513	0.317325	0.224854	0.367962	0.456531	0.487686	0.404004	0.472155	0.379832	0.428885	0.383562	0.410111	0.362654	0.250001	0.37653	0.337133	0.339233	0.271338
PI(35:2)	847.535	8.9589	PI	NormPhase_negative	0.135107	0.230583	0.191147	0.263222	0.481559	0.317145	0.140579	0.256158	0.30423	0.266531	0.149115	0.182182	0.174246	0.142685	0.190561	0.117942	0.200711	0.14008	0.216206	0.148037	0.196726	0.245614	0.249021	0.249164	0.300382	0.081453	0.0943158	0.109969	0.188898	0.18983	0.164629	0.215904	0.197283	0.228282	0.187122	0.248671	0.30208	0.20656	0.180525	0.262276	0.10038	0.168167	0.205624	0.148898	0.1814
PI(36:0)	865.582	8.9564	PI	NormPhase_negative	0.864151	1.00928	0.907117	0.939751	0.30823	0.704349	0.550978	0.535023	0.619178	1.07416	0.470927	0.366795	0.572593	0.507466	0.361377	0.34674	0.380807	0.253924	0.425864	0.215647	0.396505	0.506042	0.563525	0.609712	0.487956	0.244858	0.189286	0.23334	0.375311	0.225783	0.986547	1.75061	1.26546	1.07671	0.790942	0.487694	0.590422	0.682203	0.361908	0.478052	0.515492	0.602818	0.661616	0.45124	0.656368
PI(36:1)	863.566	8.9404	PI	NormPhase_negative	5.50896	6.36165	10.8232	7.14211	16.9257	5.09002	5.18083	6.33226	7.73207	8.41018	6.75689	7.85246	6.83054	8.71412	7.34032	4.91701	4.19389	5.1199	5.64916	7.52794	4.65439	4.15398	5.9077	4.98389	7.3748	3.45816	3.19549	4.4484	4.43024	5.85186	6.1608	7.63714	7.67048	7.20368	10.1769	4.21929	4.97021	4.44989	6.72397	6.07443	8.85573	9.18777	8.64309	11.5187	11.0467
PI(36:2)	861.551	8.9397	PI	NormPhase_negative	50.0155	59.9562	68.1939	61.0335	54.5983	43.0969	37.9159	46.7969	58.3325	85.6655	58.2983	50.0701	56.4381	54.2627	49.7247	53.6558	45.0894	55.4712	48.3335	54.5914	47.4733	47.1103	49.7418	52.7208	60.3219	43.6743	38.5383	43.4151	52.7597	50.6351	59.3257	69.997	69.4149	67.2607	73.0824	51.1178	50.006	57.79	52.8885	57.337	44.3142	52.475	52.1834	56.8516	53.8928
PI(36:3)	859.535	8.9248	PI	NormPhase_negative	4.46232	4.95317	6.54826	5.5084	9.6677	4.38939	2.9983	6.42107	6.47748	7.28138	4.8872	4.16778	4.62049	5.63975	4.28957	3.89924	3.50371	4.72343	5.14997	4.21564	4.73877	5.36991	6.91267	6.61983	5.33878	4.0351	3.99459	5.10829	4.24638	6.2911	5.29413	6.12749	6.24831	5.98139	5.13439	5.9732	5.44694	6.25811	5.64872	6.13851	3.64533	4.20278	4.62511	3.88794	5.2098
PI(36:4)	857.519	8.9225	PI	NormPhase_negative	2.43115	2.99158	4.32865	2.51073	5.75937	2.9829	2.68892	4.01359	3.5646	3.28524	3.53468	2.8976	3.06118	3.16223	3.13927	3.41749	3.1459	3.19754	3.1886	3.46848	2.97431	3.1816	2.95594	3.16609	3.28419	2.3694	2.05834	2.29294	2.14587	2.93984	3.19802	3.06411	2.98584	3.04202	2.69835	4.1477	4.16575	4.1319	4.26301	3.75268	2.5744	2.67939	2.83642	2.46322	2.86561
PI(37:2)	875.566	8.9219	PI	NormPhase_negative	0.207974	0.279448	0.27578	0.37197	0.242122	0.166802	0.12896	0.268951	0.238099	0.482781	0.288421	0.305813	0.335954	0.171715	0.249897	0.20602	0.203331	0.245176	0.140843	0.170123	0.243321	0.289025	0.208458	0.392106	0.175252	0.101764	0.0470254	0.0622386	0.258664	0.224636	0.19626	0.315374	0.244698	0.257115	0.314024	0.357521	0.204448	0.189011	0.249295	0.410504	0.147677	0.163182	0.172411	0.236819	0.242211
PI(37:2) [M+OOH]-	907.554	8.9405	PI	NormPhase_negative	0.0659122	0.248747	0.0330071	0.0539262	0.0187262	0	0.0488883	0	0.0603919	0.0280428	0.115174	0	0.034991	0.0288694	0.257565	0	0.0388185	0.0221958	0.0383357	0	0.0920267	0.0576983	0.100025	0.0459797	0.0615934	0.178577	0.102452	0.18511	0.128565	0.154977	0.0689653	0.191915	0.089354	0.0680822	0.0280644	0.067745	0.0501702	0	0.239645	0.0936417	0.0980599	0.440328	0.0442495	0.128137	0.267454
PI(37:3)	873.551	8.9048	PI	NormPhase_negative	0.429334	0.66336	0.733725	0.491635	0.412574	0.25677	0.195467	0.362768	0.519151	0.759642	0.644243	0.51813	0.525088	0.585407	0.441212	0.657823	0.48924	0.732723	0.618457	0.648246	0.530097	0.684699	0.592027	0.779072	0.742462	0.271518	0.179959	0.239874	0.47228	0.308843	0.444441	0.501398	0.43748	0.430415	0.568766	0.657295	0.628177	0.661424	0.467788	0.522005	0.358782	0.266814	0.302821	0.353944	0.295112
PI(37:4)	871.535	8.9039	PI	NormPhase_negative	0.944056	1.30255	1.3767	1.00438	1.56399	1.47769	1.06222	1.67834	1.5391	1.95366	1.39264	0.956993	1.09163	0.942188	1.28483	1.20734	1.17122	1.27701	1.14443	1.38855	1.28074	1.33965	1.09166	1.34383	1.10313	1.01057	0.75049	0.741315	0.955878	0.914849	1.1485	1.16611	1.22619	1.17125	1.13026	1.65304	1.60961	1.87016	1.60866	1.5853	1.02435	0.927343	0.986756	0.977015	0.781734
PI(38:1)	891.598	8.9046	PI	NormPhase_negative	0.621711	1.06154	0.892453	0.843958	0.22922	0.171069	0.147624	0.197094	0.364755	1.45194	0.780299	0.295946	0.554449	0.521817	0.549868	0.370799	0.295263	0.468045	0.3504	0.211943	0.459777	0.5006	0.700749	0.672615	0.580754	0.191161	0.238365	0.227128	0.152002	0.179879	0.495792	0.551255	0.630139	0.471388	0.634671	0.44161	0.31907	0.555035	0.389902	0.454169	0.266688	0.350904	0.206432	0.415043	0.409744
PI(38:2)	889.582	8.9046	PI	NormPhase_negative	2.82061	2.92255	3.87011	3.3277	2.52849	1.50833	1.11753	1.62148	1.82838	5.13864	3.34105	2.18781	3.15252	2.26941	2.463	2.26945	1.93615	2.47506	1.88983	2.32739	2.80916	3.01168	3.31191	3.53164	4.14574	1.60124	1.25668	1.53381	1.9079	1.70076	2.31708	2.25231	2.16269	2.46996	3.21183	1.59205	1.64005	1.87056	1.43058	2.05724	1.34018	1.89021	1.62461	2.11515	1.98565
PI(38:3)	887.566	8.8865	PI	NormPhase_negative	80.5607	97.7199	98.6185	93.7787	35.9137	39.2449	35.4513	42.377	48.8329	134.615	90.6161	80.7608	86.1575	82.9659	86.2632	71.0607	57.872	72.4746	59.6761	69.7174	74.396	67.2321	76.0085	74.4625	81.0727	61.2532	58.1646	60.1099	69.6755	57.8482	61.3855	57.2608	53.9443	57.1674	72.3449	65.9635	67.1873	72.3406	73.2122	76.4332	70.9106	78.173	82.3771	89.3351	47.4173
PI(38:4)	885.551	8.8725	PI	NormPhase_negative	506.409	565.385	644.875	513.647	530.79	585.222	442.024	670.203	673.275	860.846	682.58	519.15	584.188	572.517	579.788	673.038	570.336	677.587	573.413	630.768	586.509	596.902	570.34	619.097	485.496	511.898	447.299	483.992	507.485	513.138	632.799	623.773	651.603	674.553	602.171	755.44	629.914	803.869	795.31	685.303	537.177	551.933	589.478	568.842	629.48
PI(38:4) [M+OH]-	901.546	8.9761	PI	NormPhase_negative	1.69323	0.986551	0.985894	1.04394	0.450064	3.31237	1.0303	0.539848	0.370952	0.591875	0.651992	0.858981	0.667795	0.542432	0.882482	0.638678	0.931659	0.769823	0.383827	0.602631	0.735364	0.516345	0.469948	1.01531	1.0438	0.802682	0.56116	0.345493	0.640106	1.17625	0.559132	0.781394	0.661577	0.488635	0.512002	0.785644	1.03665	0.515107	0.735245	0.914665	0.385227	0.542542	0.583833	0.749607	0.384805
PI(38:4) [M+OOH]-	917.54	8.9808	PI	NormPhase_negative	0.34063	0.133943	0.112726	0.306726	0.0344172	2.11794	0.354676	0.15459	0.0253941	0.129035	0.100865	0.288549	0.0590992	0.0550045	0.287576	0.17191	0.143958	0.217652	0.0410089	0.126514	0.101728	0.0978293	0.0979556	0.233503	0.288376	0.164215	0.0693193	0.0412993	0.103892	0.324459	0.107648	0.166346	0.132393	0.201917	0.114506	0.109162	0.261597	0.0830888	0.230615	0.227713	0.15009	0.152886	0.0440057	0.123334	0.0305336
PI(38:5)	883.535	8.8707	PI	NormPhase_negative	10.2942	11.5077	13.5786	10.2837	15.6251	11.5668	9.27068	15.8203	14.0593	18.568	15.2633	10.6864	12.7674	13.3276	12.8386	14.4382	9.76371	13.4815	10.046	12.1867	14.2461	14.1301	14.3281	15.3659	12.323	9.65861	7.96388	8.93871	8.56733	8.97874	13.0258	12.5525	12.9341	13.7269	11.5345	19.8885	16.7145	20.3974	21.1507	16.3511	10.1012	10.111	11.3817	10.4425	11.9358
PI(38:5) [M+OH]-	899.53	8.9413	PI	NormPhase_negative	0.110785	0.139851	0.0246471	0.225066	0.0299938	0.717422	0.132951	0.104885	0.22734	0.3716	0.661662	0.0487152	0.375265	0.209117	0.287817	0.871644	0.306151	0.607698	0.038023	0.321288	0.373459	0.35143	0.145509	0.236841	0.320776	0.0670307	0.0741377	0	0.163593	0.0686762	0.266513	0.456823	0.269114	0.304133	0.317031	0.746837	0.451952	0.708466	0.537202	0.269685	0.0344055	0.246872	0.21871	0.479419	0.161736
PI(38:6)	881.52	8.8651	PI	NormPhase_negative	0.272331	0.321109	0.385702	0.12954	0.647222	0.259288	0.305415	0.575367	0.496077	0.397775	0.429464	0.347003	0.346225	0.275977	0.252597	0.318439	0.195357	0.416722	0.193237	0.492695	0.265669	0.376679	0.290483	0.503704	0.187416	0.171282	0.24023	0.168432	0.255313	0.243384	0.463037	0.331063	0.349483	0.311412	0.258857	0.650336	0.248028	0.445095	0.413307	0.425463	0.184971	0.191699	0.236722	0.23268	0.208913
PI(39:3)	901.582	8.8683	PI	NormPhase_negative	0.307367	0.229092	0.313949	0.179387	0.0946709	0.0514868	0.0322269	0.0713692	0.0966647	0.490561	0.342198	0.236372	0.22153	0.207023	0.278337	0.131706	0.286169	0.107278	0.113449	0.144144	0.206437	0.187445	0.244586	0.35962	0.283306	0.210409	0.171803	0.18006	0.153553	0.18938	0.0525819	0.169193	0.186506	0.062406	0.177917	0.233398	0.173592	0.298214	0.356426	0.387233	0.113605	0.155762	0.151135	0.242233	0.296298
PI(39:4)	899.566	8.8524	PI	NormPhase_negative	1.54075	1.71419	1.70424	1.364	1.50257	1.57173	1.40495	2.08273	2.20428	2.48376	1.83799	1.39718	1.47382	1.5507	1.48386	1.57646	1.56921	1.73313	1.39518	1.63167	1.77701	1.84618	1.62752	1.74401	1.42975	1.41805	1.00206	1.18036	1.30044	1.42476	1.51669	1.58006	1.6046	1.81251	1.50464	2.56192	2.00467	2.837	2.91462	2.36493	1.23827	1.16897	1.30808	1.19461	1.48446
PI(40:3)	915.598	8.854	PI	NormPhase_negative	0.355208	0.358347	0.377613	0.353431	0.144768	0.0675555	0.0665602	0.136712	0.15917	0.768547	0.470521	0.388711	0.50896	0.486363	0.246334	0.261332	0.122905	0.258337	0.241296	0.203271	0.325255	0.237501	0.399655	0.334534	0.269541	0.0681808	0.083488	0.0758066	0.218271	0.143049	0.176131	0.189192	0.112796	0.223337	0.307562	0.264934	0.294266	0.309643	0.259897	0.293833	0.248016	0.126774	0.182652	0.461466	0.349177
PI(40:4)	913.582	8.8504	PI	NormPhase_negative	10.47	11.6731	13.2659	10.9981	10.5144	7.99947	6.42453	9.34094	10.4996	18.2707	12.174	9.68982	10.8983	11.1905	10.1099	10.1889	8.42276	10.8263	9.24977	9.76708	10.5616	11.423	11.8694	12.0694	10.7413	6.48416	5.24536	5.80587	6.82067	6.43468	9.83018	10.2425	10.3549	10.6114	11.7227	9.71448	8.27842	10.4333	9.65861	9.26322	7.42554	8.36188	8.08939	8.99637	9.24542
PI(40:5)	911.566	8.8505	PI	NormPhase_negative	12.0034	13.109	14.0573	13.4416	14.4748	16.32	13.3313	18.3704	18.3579	17.5815	17.0916	13.0778	14.5513	16.2905	13.6738	14.2613	12.1044	15.1975	14.0278	13.9173	13.4024	13.8442	13.8783	13.9381	11.4657	9.93346	7.1172	8.92577	8.2903	9.99382	15.462	17.1369	15.4148	15.1367	14.9396	14.4556	11.5447	13.4218	14.6657	11.9897	12.5524	14.0213	13.9567	13.769	15.707
PI(40:6)	909.55	8.8504	PI	NormPhase_negative	4.96622	6.26523	5.70412	5.40921	7.8473	10.1905	7.75184	11.919	11.278	7.74251	9.31665	6.47526	8.07141	8.86104	7.72124	9.35494	7.39815	9.33169	9.0643	8.2767	5.90113	5.97577	5.67652	6.26063	4.83883	6.09627	4.81645	5.72115	5.85458	5.90627	10.5299	12.4622	11.8666	10.8269	8.87629	7.97465	6.36388	7.47471	8.01557	6.59503	8.35868	9.67131	9.01873	8.53386	10.5499
PS(26:0)	650.405	9.1071	PS	NormPhase_negative	3.18703	2.73577	2.38816	4.04529	2.86185	3.5108	3.82256	3.43487	3.03241	2.69263	2.78193	3.12162	3.38739	3.15418	2.62201	3.13687	3.43194	2.98537	2.44081	2.55556	2.74395	3.12252	2.58962	2.69101	3.3238	3.3351	4.49085	2.4832	3.02282	3.13297	3.85783	2.9075	2.59443	3.23585	2.30158	2.87827	3.52592	2.72012	3.11056	3.37288	2.76984	2.39987	3.29968	3.09671	2.85804
PS(34:0)	762.53	8.9412	PS	NormPhase_negative	1.38057	1.50429	3.09136	0.663031	4.52889	1.03533	1.525	1.27635	0.627947	0.642699	0.665384	1.07578	0.590393	0.832543	0.776333	0.406384	0.942253	0.369133	0.581821	0.402482	0.764772	0.895006	0.671111	0.858652	0.873854	0.869355	0.518314	0.395266	0.474438	1.11937	0.665985	1.03482	0.512115	0.555653	0.788337	0.59894	2.13945	0.597794	0.56407	0.713593	0.757704	0.598332	0.587265	0.640259	0.568189
PS(34:1)	760.514	8.904	PS	NormPhase_negative	1.69639	3.03998	5.34	1.99006	9.61551	1.11803	1.95192	1.51128	1.60417	1.90914	0.815408	1.05273	1.0475	1.30939	1.53591	0.939785	0.810316	0.608712	1.66841	1.45221	1.02767	1.26165	1.16613	1.39393	1.55611	1.51304	1.23591	1.00701	1.11422	1.83992	0.869862	1.2098	1.38425	1.21826	1.20595	1.51656	2.5412	1.52724	1.41149	1.21808	1.47765	1.13433	0.96889	0.872974	1.62903
PS(34:2)	758.498	8.904	PS	NormPhase_negative	1.09483	1.06076	1.78557	1.16502	2.57586	0.599945	0.411107	0.59604	0.757115	0.98634	0.453787	0.266738	0.556785	0.618062	0.0934536	0.497997	0.394045	1.1716	1.0453	1.53674	0.919871	0.841959	0.88625	1.23911	0.962831	1.29235	1.04591	1.12691	1.09899	1.27935	0.39134	0.468986	0.64817	0.459751	0.26115	0.584056	0.592726	0.705367	0.946589	0.32566	0.284571	0.452369	0.596457	0.170971	0.482838
PS(34:2) [M+OOH]-	790.486	9.0666	PS	NormPhase_negative	5.3477	4.78827	4.79211	6.49839	4.18308	4.78075	6.88274	4.84908	4.31713	4.38296	4.35766	5.30593	4.86076	4.88755	4.937	4.31591	4.96367	4.77098	4.43796	4.1328	4.10033	5.30758	5.10067	6.22711	5.11611	6.29816	9.50204	5.07188	5.83572	4.99951	5.98553	4.87305	3.8522	4.78021	3.75058	4.52021	5.65039	4.26383	3.90199	3.69053	4.71325	4.33096	5.87917	5.68337	3.34591
PS(35:2)	772.514	8.9073	PS	NormPhase_negative	0.657809	0.951737	0.441397	1.05536	0.872224	0.870914	0.625537	0.757589	0.722215	1.49609	0.656488	0.341361	0.440676	0.648706	0.649421	0.605941	0.108789	0.426453	0.453426	0.633254	1.00733	0.644579	0.836866	1.02438	0.885063	0.56423	0.266425	0.655334	0.937543	0.670001	0.67394	0.655286	0.760816	0.383913	0.827622	0.827748	0.839624	0.623953	1.01323	0.54738	0.534921	0.315025	0.254459	0.549763	0.59567
PS(36:0)	790.561	8.9251	PS	NormPhase_negative	2.01342	1.82948	1.85153	1.63451	1.97295	2.68792	2.35481	2.59416	2.27614	1.37085	1.79037	1.55633	1.55618	1.56774	1.38278	1.25784	1.36448	1.96159	1.27846	1.62205	1.26334	1.66467	1.63026	2.11647	1.39187	1.57817	1.61325	1.12241	1.58268	1.63215	2.03026	1.76724	1.17778	1.91351	1.20326	2.09697	2.54022	2.31694	2.15668	2.27203	1.6428	1.54782	1.72101	1.49059	1.2149
PS(36:1)	788.546	8.8517	PS	NormPhase_negative	44.2981	87.2673	185.038	64.3054	340.217	50.4458	44.8024	72.4901	53.178	89.6705	53.1022	39.4582	44.8739	51.8659	46.7064	58.251	36.2255	43.1248	58.5123	58.8165	43.9732	40.6626	42.2622	45.5664	40.8458	41.61	31.8784	46.8523	40.5892	49.6267	50.3721	48.0862	43.7953	39.419	50.9282	63.2179	60.2643	56.5266	75.7401	50.8291	34.9899	38.5045	41.0969	39.1809	45.6363
PS(36:2)	786.53	8.8505	PS	NormPhase_negative	60.3484	79.4813	98.0291	72.9413	98.1375	39.2188	36.5557	47.2424	58.9464	122.971	55.1579	48.4455	53.8671	63.6283	53.2259	53.0734	42.6797	57.895	52.8314	69.8344	63.4682	57.8738	73.7208	77.4462	80.033	53.9274	46.5895	59.8852	78.3353	61.8679	47.5376	50.5744	47.6493	50.3225	69.754	57.233	55.3061	62.544	81.0091	58.9676	52.5631	57.6735	63.8505	77.3015	74.684
PS(36:3)	784.514	8.8503	PS	NormPhase_negative	4.60415	4.78231	6.09196	3.84193	6.4858	2.98398	2.68238	3.83541	3.40273	7.01424	3.70663	2.84799	3.02307	4.05928	3.98012	2.54777	2.08217	2.94183	3.00364	3.11836	4.61687	4.64412	5.23972	5.79324	5.43304	3.89153	3.73543	4.00876	4.20298	4.06892	3.44031	3.60503	3.6552	3.3779	3.48515	5.13151	3.88246	4.35704	6.53365	4.78723	3.95053	3.51448	4.44731	3.40577	4.55085
PS(37:3)	798.53	8.8476	PS	NormPhase_negative	1.16074	0.86411	0.823833	1.03705	1.8807	1.49577	1.77097	2.59463	2.06327	0.578047	1.2106	0.796356	0.636403	1.31837	0.975919	1.11713	0.895212	0.950541	1.03526	0.729814	0.933044	0.686446	0.47051	0.869254	1.1358	0.728556	0.743059	0.600415	0.767265	0.605342	1.14789	1.17725	0.764356	0.991097	0.80493	2.1523	1.78782	1.61878	1.95135	1.41612	1.30023	1.41641	1.27506	1.0375	0.985705
PS(38:0)	818.593	8.8681	PS	NormPhase_negative	1.06265	1.51867	1.33674	1.03828	2.28029	1.40201	1.01932	1.26775	1.83959	1.18522	1.05564	1.16092	0.927294	1.07783	0.717252	0.838006	0.888785	0.392895	0.851492	0.945448	1.01622	0.799423	1.13948	0.96682	0.729929	0.930971	0.652232	0.755505	1.29328	0.681846	1.27841	1.16165	0.860783	0.691103	0.980299	1.3614	1.63052	0.871536	1.57178	0.918189	1.01992	0.601427	1.35342	0.924462	0.670251
PS(38:1)	816.577	8.8363	PS	NormPhase_negative	10.6271	13.591	12.7434	12.6702	16.852	11.9583	9.14247	12.7573	12.4302	13.1788	11.1275	9.1539	10.6556	10.8935	10.2368	10.1445	7.83695	9.56296	9.68268	10.5951	10.2766	9.01699	8.09955	11.101	8.90674	8.55408	9.45388	8.21656	9.52776	8.59878	9.59289	10.3514	9.34048	9.4882	10.3223	12.3512	13.1135	12.459	12.2356	10.1096	7.19606	7.1867	7.79672	7.41344	7.4359
PS(38:2)	814.561	8.8307	PS	NormPhase_negative	3.429	5.32015	6.25713	4.68201	7.33048	3.1797	2.30475	4.02049	2.86202	5.12831	3.67172	2.6597	3.13555	2.94296	2.64229	2.59316	1.48931	1.96026	2.34805	2.74847	2.80408	2.93848	2.43107	2.62249	2.36138	2.2501	2.09151	1.86503	2.35742	2.10351	2.4898	2.62451	2.77263	2.69742	2.66887	3.6598	3.3745	3.26263	4.28946	3.13306	2.05784	2.4163	2.58172	2.68103	2.34788
PS(38:3)	812.546	8.8142	PS	NormPhase_negative	20.9511	22.8904	32.2731	22.2698	30.4521	16.986	16.672	20.5464	17.9778	25.0485	23.1373	20.2535	19.6022	23.9863	21.2923	15.3815	12.134	15.3949	15.5539	18.2356	16.7011	15.698	14.99	16.8012	14.0913	18.8015	15.3759	18.8089	18.2841	19.3179	17.2553	14.6113	13.8272	12.2201	16.2424	22.169	20.6816	18.1525	27.3154	19.2132	21.9344	21.3508	21.0981	22.3534	24.949
PS(38:4)	810.53	8.7963	PS	NormPhase_negative	78.8289	71.9968	126.104	48.357	125.949	65.3259	82.5639	64.1754	49.6543	62.543	48.6898	47.5049	44.9807	49.7293	49.2545	39.5481	59.2537	46.5403	46.0597	40.0532	84.4631	91.3031	77.4401	107.266	77.7886	69.8906	59.3718	54.6887	51.0552	51.6407	60.7355	61.6045	47.3997	46.4988	35.8995	66.7419	99.3853	72.5182	63.4913	61.8863	53.7841	41.6532	51.554	41.1433	42.8885
PS(38:5)	808.514	8.7956	PS	NormPhase_negative	5.74964	4.48222	9.29774	2.99241	9.17122	3.6166	4.66535	4.12191	3.11563	3.79347	3.12717	3.46611	3.44212	3.1278	3.35624	2.06436	3.09718	2.75962	2.31727	2.49809	5.8561	5.88763	4.99564	7.88669	5.8427	4.03911	3.49276	2.80926	2.48893	3.22966	3.67902	3.44733	2.58588	3.01737	1.98009	4.61382	7.35358	4.47753	4.00168	4.8544	2.62095	2.64424	2.75614	1.7947	2.16538
PS(38:5) [M+OOH]-	840.505	9.5398	PS	NormPhase_negative	0.866757	1.21867	1.46541	2.13213	1.73664	1.96704	1.76048	1.9349	1.87377	1.83005	1.43679	1.26048	1.19826	1.52821	1.61701	1.42672	1.29633	1.54289	1.44877	1.53798	2.42217	1.45978	2.47694	2.08365	2.02338	2.1666	2.61608	2.241	1.80951	1.56501	1.40456	1.72246	1.12188	1.72177	1.74768	2.06491	1.28834	1.80827	2.08935	1.65006	1.65958	1.46611	1.78905	1.66554	1.70826
PS(40:1)	844.608	8.7788	PS	NormPhase_negative	1.73347	3.02728	2.38298	2.40536	4.29339	2.77395	2.10178	3.56966	2.73065	2.86729	2.266	2.02648	2.42771	1.44636	2.24987	2.57891	1.49327	1.81913	1.5764	2.21671	2.03534	1.90413	1.42861	1.62721	1.64962	1.6123	1.13755	1.34531	1.58536	1.2158	2.67187	2.79618	2.65898	2.43047	1.79029	2.50365	2.30502	2.68439	3.28839	2.36933	1.35858	2.51579	2.18552	1.83238	1.65423
PS(40:2)	842.592	8.7789	PS	NormPhase_negative	2.00411	2.95808	3.50556	2.74969	5.14625	2.13406	1.32193	3.30145	1.85238	2.36225	2.01914	1.55734	2.03074	1.76427	2.33671	2.3437	1.35944	1.60039	1.51923	2.15037	1.64977	1.55404	1.27277	2.05796	1.42535	1.34877	1.05702	1.25689	1.09569	1.66944	2.02342	1.70473	2.12927	1.73416	2.00909	2.83355	2.38116	2.40951	3.1809	2.22376	1.86582	1.40663	1.72182	1.43368	1.57881
PS(40:3)	840.577	8.7607	PS	NormPhase_negative	1.31339	1.60143	1.6847	1.47244	3.0383	1.74315	2.60313	2.39234	2.58492	1.42779	1.43712	1.53619	1.24426	1.72883	1.80842	1.41019	1.28375	1.27074	1.37481	1.61821	1.44442	1.16826	1.04911	1.08297	0.781315	1.26542	0.689263	1.25045	0.928355	1.16687	2.16866	1.55391	1.83119	1.58907	1.32582	1.96954	2.14026	1.6048	2.50034	1.77459	1.49375	1.61745	1.34627	1.13815	1.26147
PS(40:4)	838.561	8.7604	PS	NormPhase_negative	24.8051	25.6408	32.7054	26.4616	37.8732	24.0444	28.2548	25.5083	25.8711	26.0715	21.9567	23.1396	21.2414	28.5072	24.6415	17.964	17.8813	17.857	16.4637	19.5072	23.046	19.0099	21.3026	22.6851	24.374	17.9967	16.6901	18.9907	22.4852	20.4149	23.8024	20.9944	18.6719	20.0434	26.7644	22.3088	23.0752	19.4537	25.8428	24.0092	24.8385	24.9405	23.9699	28.2818	24.3839
PS(40:4) [M+OOH]-	870.549	8.886	PS	NormPhase_negative	3.79187	2.85162	2.33086	3.70652	2.42008	2.76729	3.03142	2.70656	2.16636	2.63695	3.0016	3.11195	2.57653	2.80697	2.48426	3.54971	2.65902	3.19032	3.01901	2.93965	2.77333	2.73875	2.47269	3.11141	2.85302	3.10053	3.56975	2.57408	3.65405	3.14376	3.05827	2.04974	2.18459	2.98171	2.6762	2.84872	3.21187	2.61925	1.96547	2.93998	2.57879	2.60398	3.28147	2.47007	2.06358
PS(40:5)	836.545	8.7604	PS	NormPhase_negative	55.1514	50.7863	65.0159	57.8602	82.7053	63.25	71.5314	70.0744	73.4486	51.6314	50.6808	52.808	49.1293	62.8491	53.6378	46.6329	47.6393	46.0055	48.7592	51.9567	49.2881	45.1258	45.3867	46.8437	44.9324	50.2568	45.615	48.5721	46.3589	53.0636	56.0655	48.488	45.3839	44.8013	55.8269	52.8897	53.4925	46.9633	63.0227	56.8661	60.6606	58.9476	62.4357	61.2578	59.954
PS(40:6)	834.53	8.7598	PS	NormPhase_negative	82.5956	73.1133	85.8593	73.5775	122.41	104.772	99.075	119.11	100.425	77.5466	70.9701	61.5536	66.8796	70.9266	68.6029	100.918	105.946	106.944	106.241	107.91	81.7941	81.8749	71.0551	89.7818	66.0505	111.777	109.961	107.011	91.2372	96.9276	92.9589	95.7131	76.8835	82.7276	65.4842	75.7138	75.3548	77.4574	87.6518	70.8756	87.8744	80.9995	97.2332	73.8625	88.5321
PS(40:7)	832.514	8.7599	PS	NormPhase_negative	2.52794	1.79583	2.2978	1.30289	3.59429	2.93037	2.8577	3.81482	2.30965	1.5106	1.49095	1.48358	1.78396	1.79457	1.52231	1.58328	2.00706	1.93426	1.89351	1.58822	1.55232	2.37845	1.44701	2.14355	1.57311	2.90382	2.20635	2.45796	2.12581	1.73055	1.99837	1.97314	1.54318	1.50701	1.09854	2.09687	1.84455	1.83366	2.5045	2.03447	1.9391	1.46038	1.9239	1.40429	1.49172
PS(42:1)	872.639	8.7425	PS	NormPhase_negative	0.377761	1.00184	0.550157	0.953088	1.38309	1.05802	0.799142	0.94797	0.765937	0.867238	0.77522	0.600443	1.05924	0.53861	0.713105	0.82511	0.510681	0.820622	0.478815	0.923333	0.301157	0.327487	0.251648	0.377195	0.422846	0.802226	0.397489	0.625374	0.778189	0.391889	1.05267	0.814172	0.71674	0.733199	0.902105	1.08881	0.622504	0.539784	1.16433	0.921033	0.531681	0.952827	0.84336	0.665719	0.573761
PS(42:4)	866.592	8.7245	PS	NormPhase_negative	0.488234	0.546668	0.937903	0.710131	1.07296	0.765584	0.630118	0.760079	0.626522	0.408801	0.754913	0.681636	0.703863	0.528232	0.886853	0.622724	0.261175	0.489587	0.366131	0.277167	0.40619	0.405222	0.485648	0.232331	0.345024	0.328191	0.281875	0.400236	0.250746	0.249555	0.7059	0.660706	0.458716	0.56696	0.472486	0.48469	0.517296	0.521632	0.59965	0.460321	0.546096	0.410946	0.705351	0.634652	0.509278
PS(42:5)	864.577	8.7241	PS	NormPhase_negative	0.729886	0.853754	0.824718	0.299266	1.0687	0.936117	0.602461	0.89747	0.629266	0.426802	0.722843	0.803798	0.590981	1.03082	0.665002	0.679018	0.379869	0.214713	0.387034	0.750854	0.394247	0.362002	0.260781	0.389536	0.33133	0.413169	0.315621	0.532695	0.566471	0.382825	0.643904	0.664663	0.524294	0.221104	0.581693	0.920735	0.835118	0.760822	1.01557	0.680859	0.747832	0.812078	0.770888	0.324646	0.840325
S1P(16:0)	354.24	5.4637	S1P	RevPhase_positive	0.944715	0.616409	0.431993	0.791477	0.682024	0.702635	0.840905	0.596575	0.818677	0.768851	0.499391	0.432751	0.784022	0.895483	1.17414	0.835821	1.04689	0.526001	0.652937	0.584435	0.290702	0.926447	0.524902	0.730862	1.01987	0.542511	1.04525	0.990726	0.27676	0.95676	0.811222	1.12494	0.45246	0.479449	0.607767	1.01619	1.14863	0.68829	0.72919	0.747697	0.820271	1.00949	0.74958	0.802782	0.500098
S1P(17:0) [M+OOH]+	400.246	5.9664	S1P	RevPhase_positive	1.75011	0.807956	0.745162	2.55529	2.65916	2.19548	2.08269	2.1063	2.74887	3.10603	0.929087	0.351491	2.49731	2.36696	1.61842	2.83377	2.75972	1.9126	1.8289	2.47564	0.614736	6.26199	2.92439	0.554738	3.19506	1.31225	2.53254	1.79128	0.907827	0.472691	2.16715	2.26184	0.709423	4.28705	2.29707	4.57299	2.59923	1.69126	2.66042	2.28531	1.37201	6.5824	2.30885	2.26412	1.57968
S1P(17:1)	366.24	5.7459	S1P	RevPhase_positive	87.176	113.467	93.2583	103.508	100.836	91.4772	95.5075	96.9938	104.729	104.807	111.192	93.0661	111.517	98.7976	109.923	95.6121	101.746	112.441	95.4755	84.6962	112.15	204.173	121.944	111.011	110.995	109.47	111.775	121.748	91.4725	82.3006	120.131	139.937	107.789	101.54	100.09	110.215	108.701	82.771	94.7013	93.7446	142.504	100.382	93.3331	106.852	98.7217
SM(d28:1)	619.481	9.7817	SMd	NormPhase_positive	0.784942	1.00793	0.879518	0.927574	0.834049	0.762435	0.757714	0.622205	0.905259	0.824943	1.0507	0.762273	0.88164	0.784629	1.00441	0.830084	0.720055	0.915653	0.757176	0.65276	1.01148	1.41501	1.04814	0.85778	0.974669	1.02684	0.945733	0.869029	0.845748	0.761528	0.965694	1.09122	0.84627	0.813413	0.965219	0.91963	0.82886	0.667568	0.793835	0.742981	1.22433	0.825142	0.716831	0.939749	0.877952
SM(d29:1)	633.498	9.746	SMd	NormPhase_positive	0.317596	0.427492	0.393913	0.365174	0.340576	0.312247	0.338122	0.267723	0.359323	0.355089	0.436225	0.309907	0.304876	0.323541	0.405784	0.346771	0.297189	0.39711	0.342159	0.242873	0.387891	0.549426	0.410341	0.348981	0.461283	0.385837	0.392055	0.336739	0.352312	0.275305	0.355252	0.508723	0.340458	0.331739	0.338006	0.359944	0.412903	0.267411	0.323399	0.323422	0.505781	0.355332	0.283948	0.402286	0.364799
SM(d30:0)	649.528	9.5706	SMd	NormPhase_positive	0.271654	0.422484	0.360239	0.510324	0.380436	0.30934	0.320341	0.370886	0.337768	0.29973	0.48313	0.374982	0.454548	0.360895	0.502638	0.345983	0.393682	0.374196	0.433337	0.286863	0.538745	0.681564	0.358488	0.371712	0.302108	0.416939	0.455752	0.481348	0.37892	0.290539	0.449359	0.410365	0.382163	0.35529	0.304183	0.389981	0.330575	0.325229	0.37819	0.383577	0.481061	0.396291	0.368492	0.364119	0.283225
SM(d31:1)	661.528	9.6745	SMd	NormPhase_positive	0.680967	0.871536	0.57183	0.608491	0.741244	0.533143	0.678288	1.59366	0.513733	0.470033	0.641648	0.540835	0.500068	0.485771	0.670931	0.719943	0.951044	0.421351	0.533877	0.344908	0.509874	0.450332	0.667759	0.64561	0.689901	0.522794	0.378748	0.600483	0.684482	0.621734	0.403719	0.938185	0.709702	0.467821	0.45698	0.816052	0.49272	0.333982	0.649795	0.666702	0.66316	0.55883	0.642667	0.533555	0.518215
SM(d32:0)	677.56	9.5491	SMd	NormPhase_positive	0.791409	1.11864	0.653385	0.744845	0.773347	0.602125	0.780924	2.46869	0.642734	0.682011	0.763124	0.72261	0.799866	0.441729	0.781866	1.00652	1.53475	0.387715	0.6704	0.429395	0.855972	0.46866	0.787402	0.851851	0.859727	0.792425	0.461317	0.772561	0.889829	0.727022	0.715168	1.11894	0.806294	0.667036	0.585477	0.939948	0.551637	0.447128	0.782985	0.87785	0.926791	0.678815	1.08603	0.574793	0.774596
SM(d32:1)	675.544	9.6565	SMd	NormPhase_positive	26.2085	43.028	24.6227	28.6496	33.7876	23.3045	26.3464	90.3279	23.2413	26.1314	30.023	24.3938	27.545	20.8643	26.4699	32.8101	57.5798	19.9244	25.3162	18.7783	28.353	20.7333	33.3605	27.9814	26.5849	25.4524	20.6501	28.3703	33.8806	31.2083	26.5347	42.4087	30.8887	23.8112	23.288	37.7474	23.4518	20.1187	33.4032	31.2542	29.5594	25.1804	33.1759	22.6107	27.318
SM(d32:2)	673.528	9.6556	SMd	NormPhase_positive	0.824555	1.19037	0.845422	1.28267	1.11747	1.07369	0.953605	2.48809	0.864739	0.804851	1.02289	0.877887	1.20434	0.688308	0.918939	1.07752	1.73949	0.719091	1.03635	0.700507	1.01747	0.75534	0.89213	1.01517	1.07669	0.944735	0.71313	0.908195	1.03194	0.924277	0.968306	1.49129	1.23655	0.777612	0.847331	1.21835	0.859096	0.716229	1.05506	0.970625	0.89016	1.08733	1.21868	0.703964	1.00716
SM(d33:0)	691.575	9.5143	SMd	NormPhase_positive	0.0722319	0.28513	0.0957207	0.116596	0.132909	0.13512	0.108222	0.528199	0.0881524	0.111864	0.0937206	0.0823216	0.0891406	0.0858877	0.0754973	0.102886	0.248481	0.0839299	0.108782	0.0710238	0.0924552	0.0816416	0.137823	0.144168	0.109624	0.148474	0.111797	0.114319	0.0948426	0.125708	0.140585	0.187528	0.130405	0.0958754	0.0711671	0.16823	0.102114	0.111764	0.132354	0.125264	0.146527	0.0927118	0.157703	0.0876587	0.147954
SM(d33:1)	689.56	9.621	SMd	NormPhase_positive	11.5574	21.0811	11.6087	12.0697	16.7795	9.55889	13.7587	51.4293	9.93909	11.2146	13.2758	9.80927	11.6742	9.33767	11.4807	14.7787	31.4474	8.53474	10.6437	8.51821	15.6007	9.74558	15.4987	14.3432	11.8903	10.7818	9.71001	12.3976	14.7805	13.605	13.5573	23.0558	15.7408	10.2805	9.65138	18.7182	11.3332	8.66179	15.1982	14.1573	14.6971	11.1232	17.0442	9.44494	13.8564
SM(d33:2)	687.544	9.6209	SMd	NormPhase_positive	0.128247	0.277923	0.159174	0.206585	0.301698	0.138078	0.173807	0.689967	0.159029	0.141024	0.179663	0.140204	0.170756	0.100249	0.137836	0.231226	0.28979	0.129103	0.118847	0.131899	0.169672	0.0782284	0.216061	0.189159	0.201551	0.158399	0.14517	0.197152	0.227673	0.223442	0.0935442	0.331319	0.233768	0.146449	0.155088	0.316147	0.148851	0.137972	0.223301	0.129628	0.134197	0.125561	0.160166	0.124225	0.230711
SM(d34:0)	705.591	9.4957	SMd	NormPhase_positive	19.8784	27.7225	28.319	36.6484	20.5439	20.7188	15.5625	75.5451	19.2859	18.1431	23.8652	22.4675	22.6938	17.8683	22.031	25.9965	54.7876	15.3242	26.8002	15.9203	19.8622	13.7352	22.3686	16.6534	24.5075	22.1533	17.5258	17.4984	24.1321	23.7377	18.6449	22.9349	18.1968	18.9419	17.3705	26.4464	19.1791	15.4389	24.8239	23.24	28.5213	16.3587	31.1884	18.0278	16.9834
SM(d34:1)	703.575	9.6029	SMd	NormPhase_positive	337.137	507.48	413.822	496.022	450.533	356.295	377.801	1349.32	361.825	408.25	400.569	379.273	409.229	324.876	351.365	423.93	1020.63	303.483	395.703	290.418	432.425	365.669	397.213	388.751	373.692	407.2	365.514	408.765	415.12	354.038	467.6	538.689	404.517	373.156	361.674	508.487	426.581	336.093	415.963	398.571	497.181	325.133	534.025	350.714	395.246
SM(d34:2)	701.56	9.5861	SMd	NormPhase_positive	20.1496	34.3908	25.561	30.7528	32.9658	22.9709	27.7959	69.9129	24.4385	24.6379	23.7006	25.9323	28.7575	19.9449	20.2948	25.7335	53.2384	18.3046	25.303	18.2026	30.2952	23.6442	27.8686	29.1744	27.1781	28.6859	22.9678	26.5191	27.9541	23.6795	29.6027	41.2638	32.9143	21.9573	21.5085	35.4041	25.3075	23.3758	26.9703	24.4467	30.3656	26.1675	35.8224	20.826	28.7395
SM(d35:0)	719.607	9.4611	SMd	NormPhase_positive	0.362013	0.426533	0.484506	0.548064	0.344304	0.274224	0.285708	1.12116	0.316779	0.175718	0.375227	0.338582	0.359244	0.2341	0.371908	0.399067	0.862975	0.241494	0.345394	0.184217	0.280896	0.202534	0.438188	0.202951	0.444255	0.420791	0.222152	0.212024	0.394467	0.366407	0.255872	0.41243	0.169898	0.235914	0.261997	0.476584	0.308966	0.156927	0.399231	0.372431	0.412731	0.309258	0.467572	0.232452	0.254901
SM(d35:1)	717.591	9.568	SMd	NormPhase_positive	15.8687	21.0254	15.9726	19.3466	27.7398	15.355	24.3303	41.4636	17.366	18.5138	18.9457	18.9298	16.0048	17.5168	17.7643	18.8744	25.2941	16.1104	15.8272	14.6786	24.6063	19.4799	19.3354	25.8925	22.1942	16.9042	21.4597	16.3244	20.6839	15.6176	24.2256	25.6021	20.7751	15.7863	15.3607	27.3332	24.2594	14.5289	24.1714	17.3505	19.4394	20.1857	18.7977	14.5615	26.2859
SM(d35:2)	715.575	9.5673	SMd	NormPhase_positive	0.542206	0.819521	0.570092	0.727461	1.04583	0.564803	0.851295	1.87371	0.672937	0.665197	0.674109	0.744134	0.659338	0.542095	0.590883	0.744604	1.09501	0.493223	0.560909	0.443505	0.912203	0.664261	0.719601	0.904758	0.835845	0.73239	0.631448	0.503557	0.723782	0.625782	0.873472	1.18897	0.86634	0.592102	0.53319	1.07929	0.711223	0.453895	0.79347	0.707339	0.703409	0.702977	0.846881	0.498385	1.07281
SM(d36:0)	733.622	9.4247	SMd	NormPhase_positive	4.34576	4.55029	3.5737	5.43194	4.57762	4.07424	3.26446	5.91658	3.42355	3.04088	4.22963	4.41606	4.00538	3.38208	4.84133	5.53512	4.3887	3.05706	4.36227	2.56746	3.77906	2.80191	4.46998	3.1071	4.11638	3.72345	3.92658	3.02649	4.34687	4.36432	3.24724	4.43845	3.7765	2.68545	2.96796	3.97412	3.34786	2.7973	4.10271	4.22951	3.30578	3.46695	4.53013	2.83388	3.52468
SM(d36:1)	731.606	9.5495	SMd	NormPhase_positive	461.301	496.357	463.345	598.958	628.906	536.399	594.638	570.151	527.472	554.058	547.236	575.104	510.037	496.374	522.588	539.069	493.676	480.06	554.549	423.928	614.792	581.784	533.378	620.301	526.173	481.16	685.689	465.454	548.574	459.7	659.116	517.717	457.977	451.728	462.502	553.776	689.735	584.294	613.782	493.033	483.995	502.266	442.587	452.106	663.331
SM(d36:2)	729.591	9.5451	SMd	NormPhase_positive	41.2834	55.3285	47.2842	63.3069	82.869	53.8753	77.3966	98.2875	71.6578	64.5964	53.3559	84.2365	57.0775	59.5748	49.0959	53.0437	59.8563	55.8751	55.9732	49.7846	82.5216	69.7282	54.0133	82.9177	78.0837	71.8377	72.384	53.1397	57.7125	44.4964	77.9289	77.9146	71.5188	49.8698	50.7458	81.1723	82.0856	62.215	64.6585	47.9254	53.9704	74.9324	51.84	46.3863	93.871
SM(d36:3)	727.575	9.5147	SMd	NormPhase_positive	0.819716	1.30684	0.889504	0.692436	0.779002	0.68616	1.13416	1.46667	1.00316	0.756759	0.728257	0.727262	0.840774	0.363697	0.798709	0.906397	0.460806	0.616031	0.525475	0.537252	1.33375	0.84166	1.03637	0.858585	0.862264	1.09625	0.777748	0.821389	1.06343	0.857046	1.00784	1.34812	1.01641	0.814908	0.779068	1.1838	0.921918	0.839954	1.10637	0.478387	0.641762	0.800416	0.825093	0.650648	0.972264
SM(d37:1)	745.622	9.5315	SMd	NormPhase_positive	7.58987	8.97849	6.87616	8.59732	10.2707	8.02458	9.85938	11.1512	7.37644	8.71344	8.50684	7.8321	7.92293	6.65878	8.08717	8.60854	7.43072	6.35968	7.96227	5.90291	10.2108	8.32798	9.10396	10.3046	7.79135	6.64219	10.2218	7.45328	9.23126	7.82587	9.26828	9.32726	6.86461	7.36157	8.31656	10.2886	9.78387	6.86593	10.4584	7.75897	7.22044	7.34016	7.24502	7.50059	10.9303
SM(d37:2)	743.606	9.5137	SMd	NormPhase_positive	0.567267	0.899235	0.519117	0.735387	1.03126	0.577597	0.911923	1.58444	0.639134	0.742246	0.760079	0.795434	0.736919	0.663139	0.701456	0.791878	0.838355	0.642828	0.675469	0.543315	1.01604	0.798034	0.882181	0.924352	0.810458	0.71496	0.873842	0.664363	0.829049	0.699576	0.847134	1.20723	0.773815	0.66588	0.692911	1.07985	0.844319	0.675013	0.928132	0.717545	0.629193	0.902586	0.725769	0.563562	1.13216
SM(d38:0)	761.653	9.3888	SMd	NormPhase_positive	0.552116	0.807903	0.5287	0.943846	0.428884	0.681779	0.373884	1.39673	0.347695	0.594624	0.640605	0.56479	0.682713	0.348598	0.551309	0.661436	0.889626	0.332995	0.786446	0.318414	0.706327	0.353296	0.665661	0.448049	0.552506	0.55451	0.368582	0.565786	0.535629	0.614331	0.365573	0.82389	0.411013	0.505486	0.470458	0.543995	0.377214	0.25844	0.49217	0.537619	0.468071	0.398773	0.909042	0.476523	0.452353
SM(d38:1)	759.637	9.4963	SMd	NormPhase_positive	33.0871	39.6256	26.2321	41.9502	30.0066	31.8556	29.3346	61.8518	29.9157	35.2966	35.6546	30.4319	35.9658	27.3965	35.6333	38.1013	38.2442	23.4616	34.5087	25.412	34.2401	25.2062	32.529	29.5405	29.8565	34.8334	28.4891	34.1599	33.9727	31.5373	30.6271	39.171	27.8937	33.6443	41.4773	37.2672	27.7369	32.0816	33.3177	33.5764	27.3469	23.806	35.1556	35.0576	33.3908
SM(d38:2)	757.622	9.4958	SMd	NormPhase_positive	5.93416	8.53607	4.75939	9.40727	6.3198	6.00893	7.22114	14.1974	6.62056	6.92419	6.60722	7.32548	8.32066	5.80422	6.24287	7.4867	8.78478	4.64021	6.86836	5.40187	8.69681	5.7365	6.48748	7.02192	6.65237	8.41364	5.80813	7.90615	6.47963	5.74847	7.03559	9.80473	7.54304	6.13443	7.80902	8.62671	6.10334	6.45579	6.6039	6.35006	5.58159	5.59695	7.23442	6.65355	7.98212
SM(d38:3)	755.606	9.4954	SMd	NormPhase_positive	0.193965	0.326834	0.20603	0.226189	0.198012	0.138019	0.310438	0.692923	0.11059	0.148554	0.278216	0.157578	0.19056	0.149047	0.196666	0.229891	0.434901	0.115564	0.222177	0.172435	0.322737	0.195468	0.287021	0.250445	0.131375	0.283473	0.187483	0.253216	0.193833	0.185777	0.227617	0.394511	0.346563	0.171877	0.203576	0.23832	0.141237	0.130192	0.213043	0.234314	0.223892	0.158803	0.186819	0.172269	0.249234
SM(d39:1)	773.653	9.478	SMd	NormPhase_positive	8.33421	10.1103	7.37223	8.47273	9.28961	7.25774	8.34472	14.513	7.8908	7.94753	8.74584	8.10489	8.84261	8.62879	9.26028	9.31499	9.57993	7.37947	7.71743	7.85045	8.69025	6.29439	8.95114	8.38005	9.72089	8.28055	7.50292	7.97485	8.67522	8.66891	7.79255	10.6139	9.72188	7.38316	8.39847	9.97615	7.31041	6.11286	8.60913	8.67362	8.18842	8.79969	9.63685	7.85599	8.81021
SM(d39:2)	771.638	9.4779	SMd	NormPhase_positive	0.691002	0.962715	0.594305	0.667341	0.854637	0.566412	0.723286	1.66387	0.465704	0.539609	0.626396	0.599787	0.742183	0.474482	0.577018	0.588919	0.896588	0.473144	0.550617	0.483235	0.754691	0.450628	0.628581	0.56533	0.785588	0.750301	0.417593	0.595851	0.719048	0.673226	0.476377	1.11765	0.906452	0.471525	0.670946	0.943029	0.522846	0.41941	0.607375	0.737265	0.526472	0.654042	0.792628	0.424615	0.704804
SM(d40:0)	789.685	9.342	SMd	NormPhase_positive	1.95741	3.15567	2.39416	2.79111	1.44562	2.29683	1.17565	4.77795	1.8883	1.44281	2.50927	2.03735	2.16646	1.75735	2.05145	2.46397	3.47027	1.53503	2.35614	1.3801	2.06041	1.19071	2.22712	1.32499	1.84616	2.27421	1.49061	1.57497	2.17276	2.65798	1.5039	2.4386	1.56347	1.60782	1.47942	1.78259	1.77415	1.19035	2.00605	2.24216	2.23744	1.52236	3.56935	1.60264	1.43488
SM(d40:1)	787.669	9.4601	SMd	NormPhase_positive	163.02	180.54	161.66	184.884	144.808	170.083	125.866	231.107	159.652	158.811	168.719	170.968	178.071	160.027	179.298	182.748	216.613	147.177	177.04	142.38	156.509	139.996	169.951	128.308	145.566	176.149	163.233	150.835	163.239	176.101	159.802	168.546	145.072	153.279	164.016	147.6	153.481	143.019	149.1	167.501	161.779	135.432	178.163	162.911	138.024
SM(d40:2)	785.653	9.4596	SMd	NormPhase_positive	32.7252	50.3302	38.9018	47.0282	39.9868	37.3487	37.4929	83.788	38.3926	39.3186	36.7752	41.999	48.3915	36.0743	34.2312	40.4605	64.4707	31.8149	40.9501	32.6382	44.9016	32.8449	40.181	37.5201	42.2968	47.0636	32.7521	40.1072	39.9074	38.8181	38.1157	55.2445	48.5514	36.1292	39.3519	45.3561	34.8697	31.5337	36.9429	36.8548	41.1218	39.3121	50.4637	37.5092	42.5867
SM(d40:3)	783.638	9.46	SMd	NormPhase_positive	1.84296	3.48449	2.55062	2.82682	2.15215	1.90937	2.46965	6.48637	1.44254	1.87704	1.96931	1.70436	2.4369	1.80905	1.71747	2.40755	4.70065	1.5025	2.06881	1.44524	3.13382	1.45439	2.50618	2.3944	2.28351	1.92009	1.59518	2.01461	2.543	2.14021	2.0336	3.6694	2.66447	1.78315	1.79788	2.66277	1.7358	1.39672	2.30924	1.97637	2.50521	1.69114	3.30145	1.7709	2.75568
SM(d41:0)	803.701	9.3174	SMd	NormPhase_positive	0.437613	0.527872	0.437952	0.46523	0.338585	0.2911	0.177161	0.620419	0.299747	0.201187	0.428802	0.321042	0.263459	0.388793	0.445205	0.454946	0.461837	0.338991	0.350615	0.353536	0.287874	0.196033	0.462463	0.229001	0.366633	0.31794	0.240153	0.249758	0.405529	0.448007	0.167283	0.321166	0.298957	0.22159	0.199004	0.397833	0.299832	0.149088	0.421493	0.446452	0.416284	0.33145	0.854489	0.253555	0.215488
SM(d41:1)	801.685	9.4422	SMd	NormPhase_positive	57.2378	49.7352	51.4212	49.2384	57.366	45.7073	39.514	60.8541	39.2172	45.1141	56.4469	42.4445	46.7478	56.1065	61.3892	61.5997	55.4061	52.8995	47.4249	49.5097	43.7899	35.6585	49.6692	39.201	54.1636	41.015	43.6821	43.648	47.7712	51.3692	41.179	52.4253	54.1966	43.914	46.8691	50.8585	41.3066	32.5593	46.0164	56.5332	51.7343	53.4019	53.8512	48.461	41.1965
SM(d41:2)	799.669	9.4418	SMd	NormPhase_positive	17.1493	20.0462	19.1872	19.3404	24.742	16.3955	19.9698	39.6087	15.191	17.3765	17.742	16.4561	20.2978	18.7944	17.9593	20.4358	27.0067	17.672	17.2849	16.7812	20.935	13.5958	17.7595	20.3478	22.5867	16.3054	13.6678	17.5215	17.4748	17.631	15.8743	26.9545	25.2812	16.3037	17.3156	24.3135	15.0048	11.0467	17.1961	18.7243	21.4001	23.1527	24.5509	17.168	21.4403
SM(d41:3)	797.654	9.4419	SMd	NormPhase_positive	0.974258	1.49282	1.22843	1.27618	1.58737	0.922959	1.56129	3.59219	0.912686	1.0245	1.16306	0.972101	1.27418	1.18275	0.974686	1.34143	2.01485	1.04708	0.928874	0.972421	1.84198	0.905601	1.28715	1.57134	1.7349	1.1195	0.846029	1.24496	1.14517	1.21101	1.194	2.20761	1.83871	1.0274	1.04175	1.83558	1.0122	0.892113	1.27709	1.16855	1.35025	1.59919	1.70443	1.10344	1.6309
SM(d42:0)	817.716	9.2995	SMd	NormPhase_positive	1.54413	2.69966	1.98608	2.58085	1.23059	1.61939	0.974507	3.14484	1.51612	1.13991	1.83567	1.66377	1.688	1.7793	1.81846	2.03974	2.87102	1.47555	1.8757	1.53829	1.61556	1.02007	1.92048	1.07045	1.90994	1.85541	1.30045	1.36017	1.7627	2.33581	1.24728	1.64605	1.21907	1.43479	1.11815	1.70378	1.41196	1.13062	2.06123	1.75524	2.10446	1.2628	3.48693	1.18165	1.1269
SM(d42:1)	815.699	9.4069	SMd	NormPhase_positive	150.238	206.909	161.525	215.569	155.001	178.257	121.527	329.67	126.48	189.726	157.612	153.541	216.01	177.927	164.573	195.478	336.127	163.087	195.824	154.228	169.821	147.19	160.808	122.067	139.821	156.159	161.398	190.519	143.036	154.903	185.154	231.292	184.792	187.719	168.671	156.945	171.217	125.72	142.216	173.295	202.266	139.789	233.134	187.007	126.568
SM(d42:1) [M+OOH]+	847.69	9.4958	SMd	NormPhase_positive	0.0715918	0.117379	0.130632	0.236026	0.113271	0.152481	0.16444	0.398356	0.0747639	0.22101	0.0698617	0.117656	0.130485	0.0751229	0.0798255	0.0847231	0.249056	0.105506	0.136531	0.133057	0.111499	0.130932	0.0558321	0.108172	0.0719245	0.174487	0.0923474	0.161896	0.0521896	0.143588	0.174545	0.179129	0.0870685	0.126338	0.178564	0.137165	0.110574	0.114579	0.115863	0.120575	0.218084	0.0985248	0.177354	0.0992463	0.140615
SM(d42:2)	813.685	9.424	SMd	NormPhase_positive	255.419	339.421	321.955	373.865	299.305	308.389	263.885	697.511	219.703	303.697	268.766	253.556	350.111	271.976	263.219	315.797	613.437	256.765	330.689	237.018	315.398	231.195	268.169	259.542	275.074	261.853	234.368	303.433	256.109	262.993	266.325	375.389	304.469	281.549	284.524	314.936	244.687	219.04	236.779	291.247	358.031	263.481	411.982	292.092	279.17
SM(d42:3)	811.669	9.407	SMd	NormPhase_positive	43.2493	69.6944	62.9336	76.9227	63.3168	53.6469	61.5404	167.314	42.2942	58.2173	47.4928	52.2432	68.5997	49.4831	45.1454	55.7509	121.304	46.1132	59.8522	43.721	71.6219	48.8032	52.1333	59.4508	64.9206	55.5281	46.7997	58.737	50.7618	49.0656	56.9284	89.38	74.2284	53.0405	55.56	73.4228	50.8279	43.9119	47.202	50.3029	70.9159	60.5855	85.3618	53.5223	66.7701
SM(d42:4)	809.653	9.4145	SMd	NormPhase_positive	3.14009	4.85994	4.93153	5.63671	5.01577	3.39653	4.47255	10.368	3.60836	4.36437	4.03694	3.45859	4.41156	3.58639	3.75144	4.18354	7.32758	3.2693	4.23824	3.09229	5.51306	3.74977	3.47372	4.11861	5.21765	3.72242	3.42242	3.90965	4.09099	3.73405	3.82007	6.38806	5.5778	3.52216	4.19337	5.64333	3.44619	3.61773	2.86542	3.64475	4.43353	4.48929	5.74985	3.41503	4.98437
SM(d43:1)	829.716	9.3891	SMd	NormPhase_positive	3.46969	5.35937	3.15733	3.8051	3.91133	3.09615	2.5096	7.29109	2.44713	3.60678	3.61836	2.76626	3.8509	3.48247	3.50149	3.97297	6.24247	3.0496	3.41145	3.0278	3.39967	2.90422	3.82283	2.68807	3.8767	3.09254	2.74689	3.65353	3.69281	3.69594	3.16521	4.9405	3.90796	3.55289	3.49157	4.20796	2.87131	1.78723	3.68117	3.69703	4.09726	3.38753	5.38539	3.60207	2.957
SM(d43:2)	827.7	9.4061	SMd	NormPhase_positive	5.09676	7.47221	5.43406	5.56767	6.39488	4.54843	4.80751	11.4828	3.70212	5.24684	5.43677	4.1466	5.32854	4.63448	5.21535	6.09306	8.85836	4.51163	4.7259	4.04604	5.83328	3.6486	5.65424	4.77949	5.61452	4.55881	3.67723	5.51797	5.97052	5.85218	3.99537	7.62241	5.50816	4.94418	5.18438	6.95302	3.72804	2.8151	5.6327	5.50599	6.17499	4.98162	7.81516	5.43376	5.32833
SM(d43:3)	825.684	9.3892	SMd	NormPhase_positive	0.621959	1.24653	0.786644	0.760339	0.98333	0.675053	0.816108	2.19132	0.689443	0.846587	0.703295	0.67673	0.808764	0.711695	0.731373	0.857895	1.41126	0.640525	0.711943	0.547723	0.872001	0.676094	0.879304	0.815229	1.04018	0.855861	0.616587	0.951442	0.917077	0.800106	0.664353	1.32965	1.09139	0.675655	0.894889	1.30375	0.594925	0.435627	0.778723	0.866407	0.92145	0.851658	1.14593	0.741494	0.940262
SM(d44:1)	843.732	9.3709	SMd	NormPhase_positive	1.492	4.85626	1.47319	2.1922	1.25794	1.71883	1.33874	5.99587	1.0139	1.93313	1.6167	1.05071	3.02776	1.56309	1.55113	2.40874	6.80614	1.11931	2.03213	1.29594	2.44654	1.50679	2.18517	1.27521	1.45367	1.64893	1.19477	2.56406	1.74563	1.9927	2.32902	4.69742	3.16068	2.09532	1.58831	2.10252	1.46558	0.834093	1.49557	2.06435	1.87978	1.41938	3.4226	1.78769	1.31981
SM(d44:2)	841.716	9.3713	SMd	NormPhase_positive	2.50486	6.99326	2.60386	3.95172	2.2391	2.90093	2.26826	13.5792	1.66217	3.30847	2.37814	1.93965	4.7601	2.15715	2.30122	3.69309	11.2163	1.82287	3.48776	1.67668	3.80476	2.44009	3.41555	2.07924	2.29694	2.75515	1.73262	3.95012	2.78572	2.91131	3.11568	6.89064	3.90099	3.1046	2.69323	3.67441	2.20901	1.40653	2.18292	3.42524	3.48608	2.14954	5.57977	2.63468	2.25752
SM(d44:3)	839.7	9.3883	SMd	NormPhase_positive	1.03134	3.24381	1.31158	1.90437	1.25971	1.37026	1.30588	7.94429	0.837789	1.53799	1.13842	0.996317	2.14091	1.02142	1.01721	1.56522	5.4302	0.905556	1.54596	0.869441	1.9802	1.32014	1.5479	1.16351	1.37112	1.51345	0.975549	1.86871	1.39485	1.47468	1.57883	3.58458	2.27802	1.66004	1.33827	1.89908	1.14042	0.885039	1.24784	1.47686	1.66328	1.28494	2.69708	1.34367	1.41235
SM(d44:4)	837.683	9.4068	SMd	NormPhase_positive	1.51901	2.27152	1.94693	2.07952	1.39384	1.63426	1.30478	4.2719	1.51736	1.95053	1.81259	1.72453	1.98426	1.52766	1.46766	1.77379	3.61578	1.58941	1.78451	1.57058	1.85607	1.41224	1.56177	1.37263	1.82852	1.79944	1.42452	1.90034	1.60233	1.72168	1.94086	2.58532	2.25398	1.80324	1.56992	2.02653	1.60827	1.3807	1.53558	1.74159	2.28302	1.53957	2.63465	1.87472	1.47667
SM(d44:5)	835.668	9.4243	SMd	NormPhase_positive	2.86277	3.26987	3.79839	3.86009	2.89008	3.22174	2.54892	8.84864	2.18219	3.14626	3.08919	2.72228	3.57149	2.71948	2.68717	3.23524	6.99154	2.68952	3.68691	2.56438	3.4805	2.12096	2.4186	2.89434	2.85133	2.4342	2.41333	3.02593	2.3435	2.72142	2.63629	4.14566	3.46521	2.95653	2.779	3.33105	2.53951	2.16153	2.23223	3.20343	4.4977	2.6549	5.11521	3.33517	2.5368
SM(d44:6)	833.651	9.424	SMd	NormPhase_positive	0.529869	0.672221	0.943437	0.887979	0.652662	0.652203	0.69565	2.08123	0.528534	0.636232	0.536297	0.7062	0.728708	0.51036	0.562682	0.527873	1.53754	0.531607	0.780122	0.581525	0.880835	0.475349	0.512596	0.806259	0.804432	0.677522	0.501306	0.672233	0.556898	0.646981	0.684428	0.988464	0.945091	0.626042	0.548947	0.943558	0.591836	0.589775	0.563611	0.680131	1.00768	0.871873	1.1185	0.638731	0.677376
SM(t32:1)	691.539	9.8351	SMt	NormPhase_positive	0.0779978	0.119902	0.075006	0.0580112	0.053697	0.0520742	0.0637529	0.140492	0.0649555	0.0396681	0.0994962	0.0677796	0.0608171	0.0602817	0.088056	0.11454	0.0966175	0.0760494	0.0449078	0.0509913	0.0716076	0.0633757	0.0866558	0.0486859	0.0933391	0.0614048	0.0352689	0.0728193	0.125675	0.0904809	0.0504638	0.0833279	0.0732182	0.057913	0.0607253	0.0864906	0.038834	0.0355451	0.0876077	0.0925971	0.068886	0.0692647	0.0935328	0.0480196	0.0713162
SM(t33:1)	705.555	9.7999	SMt	NormPhase_positive	0.0406159	0.0599952	0.040643	0.0292684	0.030284	0.0220841	0.0461799	0.0887604	0.0179624	0.0208794	0.0286023	0.0185078	0.0214135	0.0203825	0.0362427	0.0594905	0.0874737	0.021594	0.0256486	0.0256178	0.0460483	0.0294775	0.0246869	0.0552038	0.0271381	0.0230182	0.0215151	0.0307447	0.0400005	0.0345874	0.0346645	0.071144	0.0268602	0.0409813	0.0285542	0.029654	0.0244923	0.0275899	0.0445367	0.0425143	0.0533067	0.0219056	0.0618162	0.0271289	0.0471319
SM(t34:0)	721.586	9.6923	SMt	NormPhase_positive	0.301579	0.491223	0.246535	0.408887	0.300849	0.329209	0.348715	0.978742	0.275557	0.385504	0.341278	0.228238	0.390408	0.289009	0.235526	0.443751	0.739641	0.26388	0.336993	0.341033	0.425292	0.298551	0.330591	0.390578	0.262873	0.292903	0.226364	0.389008	0.313706	0.349078	0.392129	0.558164	0.413875	0.390648	0.249796	0.421158	0.345663	0.266543	0.312656	0.341275	0.224841	0.200116	0.427589	0.338901	0.373495
SM(t34:1)	719.57	9.764	SMt	NormPhase_positive	0.683397	1.13502	0.70591	0.734539	0.630658	0.555255	0.522022	2.09837	0.638555	0.804304	0.71275	0.66349	0.828489	0.748344	0.401546	0.859366	1.66589	0.590496	0.497652	0.647802	0.881307	0.686412	0.72676	0.691878	0.588399	0.712692	0.420692	0.807648	0.7237	0.598508	0.79364	1.1915	0.839666	0.753742	0.638135	0.810156	0.743609	0.60807	0.750242	0.67335	0.912344	0.537841	1.15182	0.686676	0.602036
SM(t34:2)	717.555	9.7641	SMt	NormPhase_positive	0.110308	0.118397	0.11034	0.0955587	0.118865	0.0828149	0.0801448	0.279751	0.14468	0.0824593	0.110246	0.0869049	0.12507	0.146921	0.0651069	0.130225	0.185415	0.0928017	0.0586597	0.0848455	0.108853	0.115633	0.0827339	0.0591125	0.104684	0.148638	0.0669624	0.138402	0.0991938	0.084578	0.0898821	0.150391	0.11029	0.119349	0.105284	0.164371	0.0667255	0.0872824	0.0901093	0.0633826	0.101743	0.0827151	0.130521	0.0750269	0.10562
SM(t36:1)	747.602	9.7102	SMt	NormPhase_positive	0.0496231	0.152694	0.0479728	0.0854714	0.0897281	0.0974232	0.0898558	0.166996	0.0539902	0.0773286	0.0756781	0.0619289	0.0862384	0.119646	0.0884098	0.102417	0.16556	0.0803602	0.0721447	0.0834791	0.110148	0.036089	0.0604298	0.087591	0.0161204	0.0578878	0.0714001	0.130024	0.137102	0.0685711	0.165381	0.127433	0.103889	0.0566874	0.0593687	0.0957556	0.105321	0.110734	0.136056	0.10527	0.0669955	0.0730941	0.12794	0.0507463	0.113969
SM(t40:0)	805.68	9.5491	SMt	NormPhase_positive	0.177649	0.289856	0.256719	0.332152	0.243451	0.338003	0.172837	0.514214	0.261992	0.263174	0.228988	0.2797	0.274104	0.291728	0.276035	0.315402	0.357802	0.173913	0.318138	0.187877	0.253437	0.191881	0.346594	0.189308	0.171603	0.297088	0.219982	0.228005	0.359861	0.284203	0.272578	0.333806	0.237325	0.236407	0.260201	0.222251	0.282457	0.234971	0.299632	0.249676	0.279401	0.223234	0.362322	0.261698	0.310936
SM(t40:1)	803.664	9.5854	SMt	NormPhase_positive	0.128676	0.302376	0.177187	0.17601	0.174186	0.1619	0.188305	0.399895	0.114094	0.231676	0.098199	0.126439	0.240527	0.135411	0.132009	0.188227	0.255186	0.147061	0.210256	0.0876877	0.208181	0.179208	0.204291	0.146812	0.107675	0.10582	0.143863	0.166608	0.133666	0.0801928	0.169128	0.301719	0.189897	0.109853	0.126229	0.195136	0.175579	0.0612871	0.185236	0.145603	0.202467	0.0607314	0.243724	0.176678	0.173555
SM(t41:1)	817.68	9.5848	SMt	NormPhase_positive	0.0829943	0.112083	0.0995905	0.10456	0.106246	0.097384	0.0618335	0.153386	0.0423599	0.135872	0.070812	0.02444	0.109569	0.127573	0.0605254	0.122171	0.1634	0.082446	0.156022	0.117938	0.164853	0.0351352	0.125875	0.100515	0.194398	0.0821004	0.0852116	0.0621419	0.1073	0.0913439	0.0713478	0.131342	0.161333	0.104536	0.0557133	0.105224	0.091542	0.0636708	0.0877414	0.0390706	0.143318	0.152548	0.105326	0.168869	0.137635
SM(t42:0)	833.711	9.4965	SMt	NormPhase_positive	0.254539	0.49141	0.365226	0.35671	0.339736	0.268846	0.245769	0.636764	0.300115	0.407082	0.333065	0.3009	0.420375	0.421777	0.315094	0.392281	0.548621	0.39485	0.474074	0.410881	0.264133	0.307153	0.308033	0.190083	0.355862	0.360075	0.327309	0.362095	0.382447	0.441039	0.389605	0.399219	0.275029	0.250653	0.253368	0.500827	0.39206	0.278987	0.412931	0.351681	0.299787	0.208809	0.401518	0.415537	0.31123
SM(t42:1)	831.695	9.513	SMt	NormPhase_positive	1.34195	1.83302	1.68621	2.24523	1.7524	1.71248	1.28748	3.42098	1.23323	1.54688	1.51565	1.43853	1.83162	1.57516	1.49997	1.56289	2.93131	1.29469	1.81188	1.38584	1.54168	1.12176	1.4768	1.37217	1.25497	1.44484	1.24653	1.57402	1.53083	1.37652	1.36406	2.03739	1.19001	1.54755	1.42403	1.76471	1.45586	1.11959	1.45594	1.46878	2.08074	1.19869	2.21246	1.26572	1.54677
SM(t42:2)	829.68	9.5315	SMt	NormPhase_positive	0.346325	0.547439	0.429544	0.670017	0.463854	0.428343	0.323466	1.09769	0.355546	0.50537	0.353262	0.35696	0.537549	0.462558	0.359644	0.453818	0.906378	0.403535	0.501604	0.297864	0.535408	0.330514	0.43056	0.408897	0.511775	0.404248	0.321837	0.381056	0.303235	0.206372	0.435903	0.731656	0.437431	0.371907	0.39212	0.550557	0.333148	0.3205	0.41549	0.47095	0.731679	0.318631	0.788388	0.360545	0.504466
SPH(17:0) [M+OH]+	304.285	5.4341	SPH	RevPhase_positive	0.228223	0.410221	0.303023	0.430551	0.267779	0.301048	0.264365	0.323316	0.270557	0.318653	0.20297	0.287642	0.314642	0.281737	0.277803	0.241384	0.368416	0.301167	0.291717	0.303383	0.354484	0.690273	0.59582	0.253236	0.311121	0.394361	0.331589	0.235866	0.336684	0.227713	0.236576	0.33036	0.293103	0.298567	0.269778	0.280431	0.330588	0.277189	0.307369	0.332818	0.48551	0.259863	0.252128	0.361399	0.296352
SPH(17:1)	286.274	5.5907	SPH	RevPhase_positive	67.9704	76.4602	65.0532	81.755	78.8865	70.8708	75.7814	74.5187	78.9213	84.8509	71.1723	57.6952	90.5395	76.402	88.6379	76.7803	76.603	72.5993	76.8828	68.9465	73.636	134.711	91.0032	64.1877	88.0435	72.7668	85.4368	86.5476	63.3796	59.4958	86.5313	103.595	69.5751	80.0831	81.2749	89.3219	83.9907	65.6288	77.1887	70.0406	89.9408	78.0958	72.162	85.0716	73.8861
SPH(17:1) [M+OH]+	302.269	4.9364	SPH	RevPhase_positive	0.276424	0.229934	0.402277	0.315619	0.597983	0.267888	0.276967	0.40743	0.273272	0.301188	0.240073	0.158918	0.37219	0.316249	0.27352	0.286696	0.491049	0.31584	0.310954	0.214632	0.208879	0.546508	0.221686	0.229307	0.298549	0.310775	0.297588	0.305231	0.214262	0.164912	0.248748	0.729401	0.247064	0.286566	0.326192	0.576599	0.300859	0.244924	0.350436	0.241083	0.572569	0.290528	0.510345	0.29848	0.279588
SPH(17:1) [M+OOH]+	318.264	2.9945	SPH	RevPhase_positive	0.408537	0.712592	0.0191297	0.0298568	0.178481	0.0609669	0.460099	0.079431	0.897649	0.0238802	0.573632	0.0290205	0.030772	0.0164206	0.0283868	0.0330267	0.0251942	0.20939	0.0288627	0.030657	0.214234	0.402081	0.0644366	0.031372	0.0180251	0.830766	0.0328607	0.02479	0.45553	0.528091	0.0300213	0.0316889	0.327613	0.0419815	0.0163332	0.130446	0.0261317	0.261176	0.12482	0.016312	0.388641	0.538265	0.421075	0.469644	0.017499
SPH(18:0)	302.305	6.6136	SPH	RevPhase_positive	0.963601	2.32044	1.117	1.36234	1.12622	1.41392	1.21201	3.89921	1.0643	1.37041	0.906745	0.974421	1.60448	1.02403	0.972419	1.76933	3.62056	0.87979	1.33141	0.936519	1.72563	1.77656	1.90979	1.17452	1.00629	1.09492	0.900322	1.43259	1.24433	1.44019	1.11985	1.95624	1.41998	1.18138	0.977568	1.26877	1.14028	1.1736	1.05233	2.09514	1.2209	1.20277	1.48076	1.14366	1.20561
SPH(18:0) [M+OH]+	318.3	5.4904	SPH	RevPhase_positive	0.378731	0.4362	0.311925	0.455306	0.595048	0.397819	0.546271	0.490105	0.410574	0.430091	0.339319	0.393796	0.497178	0.435998	0.37439	0.492571	0.505753	0.375709	0.51189	0.466891	0.333129	0.700757	0.702861	0.379368	0.499715	0.432185	0.460692	0.508528	0.371908	0.251724	0.475206	0.623546	0.427531	0.426119	0.455569	0.653009	0.44389	0.373085	0.56191	0.464525	0.62065	0.45571	0.386344	0.465713	0.452437
SPH(18:0) [M+OOH]+	334.295	5.0075	SPH	RevPhase_positive	0.0453684	0.081711	0.0929236	0.0987145	0.0610294	0.0925018	0.065742	0.0451902	0.0745827	0.0551514	0.0521878	0.0564157	0.0907836	0.0718625	0.049869	0.0474822	0.0764841	0.0645959	0.0890077	0.0638778	0.104017	0.145807	0.167373	0.0585962	0.0981899	0.0562227	0.0971171	0.0669096	0.0466612	0.0435498	0.0812072	0.122058	0.052888	0.0642121	0.0887237	0.0404303	0.0651198	0.0891838	0.0683896	0.105827	0.0683336	0.0791572	0.0590418	0.128128	0.0714622
SPH(18:1)	300.29	6.2545	SPH	RevPhase_positive	5.53082	6.37575	4.23212	5.77738	3.70355	5.90496	4.72333	7.61673	3.48432	4.43378	3.75129	3.33639	6.08326	3.79431	6.4405	5.64115	7.49376	3.415	5.48282	4.61121	4.2741	4.44587	8.05915	2.81105	5.08778	3.41371	4.09587	4.03654	6.82912	4.97427	4.01757	4.16314	3.90477	3.73839	6.00853	4.78566	3.6184	3.21806	5.254	6.92212	3.8857	4.37073	5.18253	4.22068	4.73623
SPH(18:1) [M+OH]+	316.285	5.6484	SPH	RevPhase_positive	0.375765	0.445503	0.30742	0.435342	0.450851	0.318977	0.360933	0.35199	0.447804	0.355173	0.302761	0.237927	0.48407	0.373003	0.343335	0.415006	0.28903	0.226092	0.485195	0.334098	0.319846	0.629428	0.549884	0.269385	0.485552	0.435073	0.287529	0.488935	0.24277	0.151065	0.42778	0.624494	0.24564	0.441316	0.338226	0.579307	0.570159	0.360453	0.324535	0.412918	0.436653	0.358387	0.38168	0.397552	0.463108
SPH(18:1) [M+OOH]+	332.28	6.2164	SPH	RevPhase_positive	0.20134	0.0850801	0.0372941	0.201568	0.282164	0.207731	0.178398	0.145018	0.18516	0.244688	0.0507743	0.028975	0.240507	0.240187	0.204337	0.198012	0.177526	0.0530139	0.197361	0.195761	0.0654279	0.355856	0.251323	0.0693883	0.190003	0.0751518	0.186607	0.206238	0.0403622	0.0382159	0.167744	0.270465	0.0718051	0.237595	0.241528	0.272524	0.194739	0.161952	0.245497	0.160588	0.0721963	0.232739	0.181744	0.293465	0.217436
SPH(20:0)	330.337	7.8313	SPH	RevPhase_positive	0.420989	0.526793	0.544375	0.688939	0.572769	0.530038	0.513654	0.473148	0.51996	0.538812	0.507725	0.598739	0.603409	0.553717	0.514599	0.531393	0.545326	0.628752	0.466835	0.495951	0.664869	1.52393	1.02985	0.583045	0.587229	0.683692	0.570974	0.664571	0.508786	0.412542	0.521988	0.784128	0.560864	0.607835	0.489702	0.590809	0.606195	0.568029	0.597137	0.697657	0.765786	0.590673	0.445683	0.718616	0.572897
SPH(20:0) [M+OH]+	346.332	6.8644	SPH	RevPhase_positive	0.328189	0.266896	0.245366	0.342344	0.357365	0.322644	0.294608	0.240429	0.300699	0.283858	0.34269	0.208648	0.413744	0.377722	0.355848	0.292072	0.261911	0.275017	0.320166	0.31531	0.264202	0.581342	0.407811	0.26939	0.412791	0.322997	0.399193	0.329916	0.189439	0.229192	0.333408	0.443389	0.242175	0.367661	0.402192	0.341093	0.449991	0.322121	0.376972	0.284152	0.383036	0.319765	0.376347	0.402986	0.331092
SPH(20:1)	328.321	7.1194	SPH	RevPhase_positive	0.471734	0.422145	0.4602	0.624177	1.47386	1.24498	0.547673	0.684071	0.398888	0.620629	0.61078	0.458438	0.76193	0.592797	0.69945	0.835843	0.984953	0.593293	0.642631	0.688805	0.658734	1.58806	1.16376	0.531114	0.544913	0.649413	1.84384	1.8632	0.40099	0.415884	0.700703	0.813948	0.8864	1.79654	0.652948	0.892869	2.19754	0.468862	1.07795	0.494428	1.869	0.628194	1.48735	1.04242	0.625619
SPH(20:1) [M+OH]+	344.316	5.549	SPH	RevPhase_positive	0.313878	0.225166	0.152782	0.603309	0.259766	0.407274	0.449861	0.263021	0.242992	0.21311	0.210676	0.205188	0.322178	0.346636	0.285039	0.243072	0.346994	0.298872	0.252581	0.296462	0.414459	0.38958	0.759559	0.311041	0.254858	0.39954	0.256685	0.236349	0.101475	0.133812	0.415052	0.366873	0.13706	0.17373	0.236428	0.280116	0.308836	0.157568	0.382426	0.256961	0.485209	0.265369	0.701853	0.612963	0.230527
SPH(20:1) [M+OOH]+	360.311	5.6436	SPH	RevPhase_positive	0.449655	0.24605	0.186137	0.264053	0.240861	0.262787	0.262524	0.251501	0.19883	0.272419	0.348314	0.161465	0.690492	0.277986	0.274439	0.241087	0.577547	0.203213	0.211871	0.266852	0.23706	0.335728	0.110339	0.145947	0.274457	0.200767	0.673955	0.639482	0.172001	0.111016	0.249463	0.365023	0.174146	0.264287	0.225838	0.320851	0.306096	0.207565	0.257172	0.199241	0.344331	0.264119	0.221055	0.684939	0.254294
TG(40:1)	710.629	14.9129	TG_NH4	RevPhase_positive	4.22834	9.7143	4.89279	5.00978	1.26094	12.2172	1.6369	6.22446	2.12606	2.71535	1.30049	3.04011	1.76033	2.96437	3.45423	1.41733	3.27398	0.672874	2.855	1.91548	3.29368	1.72126	1.89221	8.35943	12.5615	2.63959	0.885359	4.03411	1.29327	2.28277	2.67289	4.26652	14.4686	6.61441	1.18122	7.18625	0.682267	0.69781	2.77516	1.11745	27.396	5.2195	19.3777	1.51403	1.3496
TG(40:1) [M+OH]+	726.625	13.4645	TG_NH4	RevPhase_positive	0.00801784	0.0103593	0.0158394	0.030101	0.016268	0.0191792	0.00937848	0.0137449	0.0472654	0.00343283	0.0116499	0.0525968	0.0195941	0.0239817	0.00600495	0.0112706	0.0489229	0.00418444	0.00813811	0.0306549	0.00763267	0.0324762	0.0652083	0.0121738	0.015006	0.018456	0.0120912	0.0248012	0.00893056	0.0172678	0.00552596	0.012648	0.0107773	0.00786355	0.00392394	0.00403705	0.00410747	0.0261963	0.00482228	0.00586498	0.0505201	0.0231642	0.0136322	0.0140991	0.0132112
TG(40:1) [M+OOH]+	742.62	13.7136	TG_NH4	RevPhase_positive	0.255559	0.162007	0.285779	0.437604	0.476433	0.251993	0.159363	0.388473	0.248758	0.154976	0.184874	0.268336	0.31672	0.217904	0.371265	0.169348	0.279489	0.201736	0.293706	0.265609	0.131468	0.346078	0.636581	0.291606	0.274388	0.203523	0.169707	0.281653	0.204724	0.243501	0.129561	0.23764	0.231177	0.120064	0.238584	0.214051	0.204856	0.271511	0.343553	0.210087	0.39069	0.283393	0.202034	0.292064	0.196676
TG(41:1)	724.646	15.0354	TG_NH4	RevPhase_positive	0.824399	1.33758	1.00438	1.01266	0.517728	2.02872	0.376627	1.18357	0.530638	0.564993	0.374205	0.48646	0.710168	0.565921	0.708327	0.398604	0.67633	0.301576	0.653716	0.467557	0.693418	0.479935	1.51416	1.29756	1.98229	0.564171	0.306572	0.742996	0.373623	0.600916	0.578995	0.865053	2.03371	1.20989	0.365929	1.41842	0.231872	0.302906	0.735586	0.441549	3.45014	0.908431	2.68548	0.568472	0.396723
TG(41:1) [M+OH]+	740.64	14.6284	TG_NH4	RevPhase_positive	0.0156122	0.0320911	0.0413552	0.054841	0.0395335	0.046238	0.0303726	0.0384345	0.0390653	0.0256666	0.0489673	0.0446181	0.0538381	0.037546	0.0432028	0.0159659	0.037615	0.028754	0.0341222	0.0297806	0.0189813	0.0625157	0.0960719	0.0189682	0.0319742	0.00844312	0.0335665	0.0482715	0.0267301	0.0316073	0.0243365	0.0548671	0.0319016	0.0126215	0.0328271	0.0369993	0.0271431	0.0245627	0.0235497	0.0458218	0.0592175	0.0482328	0.0444319	0.0431607	0.0245295
TG(41:1) [M+OOH]+	756.635	13.8062	TG_NH4	RevPhase_positive	0.202022	0.205941	0.3559	0.563266	0.334349	0.362087	0.181196	0.320265	0.387383	0.189385	0.378646	0.372176	0.471796	0.290646	0.27949	0.279327	0.336636	0.223539	0.209649	0.366206	0.178136	0.515525	0.717808	0.281266	0.419206	0.274753	0.176891	0.413664	0.225925	0.348067	0.161169	0.300696	0.20795	0.150033	0.18588	0.246025	0.162999	0.288598	0.25019	0.270265	0.54964	0.519048	0.266015	0.450449	0.240356
TG(41:2)	722.629	14.859	TG_NH4	RevPhase_positive	0.240714	0.435372	0.334783	0.370721	0.133717	0.519433	0.116719	0.367673	0.17397	0.168265	0.172514	0.175829	0.184643	0.156753	0.221258	0.13513	0.241097	0.0892628	0.192378	0.12393	0.210165	0.215254	0.370748	0.416636	0.612473	0.172046	0.0864313	0.243632	0.10146	0.168129	0.194502	0.299695	0.747406	0.299245	0.105204	0.374308	0.0750735	0.108963	0.178104	0.150559	1.76657	0.2773	0.962143	0.150436	0.109489
TG(41:2) [M+OH]+	738.625	13.8218	TG_NH4	RevPhase_positive	0.18005	0.140043	0.338918	0.495565	0.150191	0.400687	0.124179	0.220674	0.687245	0.11427	0.148064	0.367765	0.52157	0.166718	0.216325	0.118395	0.343393	0.119267	0.182614	0.138627	0.12968	0.27917	0.448027	0.281363	0.249112	0.351119	0.0869098	0.381227	0.112724	0.231139	0.113941	0.209423	0.305998	0.152257	0.101855	0.171256	0.063632	0.267144	0.13632	0.178882	0.923966	0.280032	0.406968	0.254084	0.133605
TG(41:2) [M+OOH]+	754.619	13.5165	TG_NH4	RevPhase_positive	0.0133812	0.00635587	0.0213844	0.0346573	0.0175378	0.0254531	0.0246042	0.031684	0.0697347	0.0107926	0.0112534	0.0777712	0.124526	0.0213144	0.0148936	0.00643319	0.138253	0.0125098	0.0150989	0.0342045	0.00477452	0.107376	0.108418	0.0399675	0.018532	0.069103	0.0100482	0.0623565	0.0134408	0.06436	0.0164849	0.0231979	0.0380316	0.0115831	0.0141805	0.0138121	0.00807733	0.0381212	0.039688	0.00796373	0.0773735	0.0302822	0.0315129	0.0379952	0.0362237
TG(42:0) [M+OH]+	756.672	14.5943	TG_NH4	RevPhase_positive	0.0484604	0.0109495	0.0375467	0.0779573	0.0368634	0.0812759	0.0105215	0.0261347	0.0303783	0.0228463	0.0511464	0.0195247	0.0632922	0.0430275	0.0504453	0.0428952	0.0188972	0.0121209	0.051191	0.0409037	0.00808045	0.0327674	0.0660311	0.0158775	0.0231614	0.0166461	0.0191254	0.0366698	0.00822354	0.0216349	0.0110402	0.0365714	0.00784031	0.0208482	0.0152697	0.0194731	0.0101398	0.023247	0.0220315	0.0479397	0.0280601	0.026452	0.0242708	0.0280338	0.0181824
TG(42:0) [M+OOH]+	772.667	14.0208	TG_NH4	RevPhase_positive	0.0170825	0.00509689	0.0156419	0.0680692	0.0276403	0.0533374	0.0105159	0.0296315	0.096297	0.00467258	0.0521627	0.0511432	0.0899605	0.0275643	0.0319783	0.0284883	0.0472157	0.0280266	0.0222959	0.0286159	0.00618684	0.0553998	0.122479	0.0367437	0.0489457	0.0188138	0.0221664	0.101635	0.0231941	0.0632078	0.0115006	0.00936173	0.0109867	0.0128	0.0134451	0.0106517	0.0140238	0.0380977	0.0143081	0.0314355	0.0249012	0.111217	0.0323654	0.0585846	0.0343329
[truncated: 565 more rows]
[truncated: 30 more columns]
